# Supplementary material for: A Genome Scan for Selection Signatures in Pigs
Source: PLoS One. 2015 Mar 10;10(3):e0116850. doi: 10.1371/journal.pone.0116850 (PMC4355907; doi:10.1371/journal.pone.0116850)
Supplement: S1 Table — (XLSX) [file pone.0116850.s010.xlsx]

## Sheet: L
Chr	Position(begining)	Position(engding)	P-Value	Gene	QTL
1	7160249	7737678	P-value:0.00219995312010668(LRH);	List:PARK2;	List:Name=Glucose level;Name=Drip loss;Name=Diameter of angular fibers;Name=Loin muscle area;Name=Body weight (birth);Name=Teat number;
1	15148919	15648919	P-value:0.00267603051832621(FST);	List:RGS17;	List:Name=Salmonella count in liver;Name=Red cell distribution width;Name=CD4-positive leukocyte percentage;Name=CD4-positive/CD8-positive leukocyte ratio;Name=White blood cell counts;Name=Backfat at tenth rib;Name=Loin eye area (16 weeks of age);Name=Diameter of angular fibers;Name=Loin muscle area;Name=Water holding capacity;Name=Stearic acid percentage;Name=Palmitoleic acid percentage;Name=Mel…
1	118268539	119238914	P-value:0.00622858443290375(FST);0.00860832966564606(LRH);	List:ZNF609;TRIP4;	List:Name=Front feet conformation;Name=Ear weight;Name=Ear area;Name=Hind leg conformation;Name=White blood cell counts;Name=Cholesterol level;Name=HDL/LDL ratio;Name=LDL cholesterol;Name=hematocrit;Name=Lymphocyte number;Name=Creatinine level;Name=Potassium level;Name=CD2-positive leukocyte number;Name=CD4-positive leukocyte number;Name=PRRSV antibody titer;Name=Melanoma susceptibility;Name=Shou…
1	124845510	125345510	P-value:0.00111314974697807(FST);	List:MYO1E;CCNB2;RNF111;snoU13;	List:Name=Front feet conformation;Name=Ear weight;Name=Ear area;Name=Hind leg conformation;Name=White blood cell counts;Name=Cholesterol level;Name=HDL/LDL ratio;Name=LDL cholesterol;Name=hematocrit;Name=Lymphocyte number;Name=Creatinine level;Name=Potassium level;Name=CD2-positive leukocyte number;Name=CD4-positive leukocyte number;Name=PRRSV antibody titer;Name=Melanoma susceptibility;Name=Shou…
1	139369389	139869389	P-value:3.25949734082398e-05(FST);	List:SNORA70;	List:Name=Front feet conformation;Name=Ear weight;Name=Ear area;Name=Hind leg conformation;Name=White blood cell counts;Name=Cholesterol level;Name=HDL/LDL ratio;Name=LDL cholesterol;Name=hematocrit;Name=Lymphocyte number;Name=Creatinine level;Name=Potassium level;Name=CD2-positive leukocyte number;Name=CD4-positive leukocyte number;Name=PRRSV antibody titer;Name=Melanoma susceptibility;Name=Plat…
1	139933005	140433005	P-value:0.00275104042761354(FST);	List:	List:Name=Front feet conformation;Name=Ear weight;Name=Ear area;Name=Hind leg conformation;Name=White blood cell counts;Name=Cholesterol level;Name=HDL/LDL ratio;Name=LDL cholesterol;Name=hematocrit;Name=Lymphocyte number;Name=Creatinine level;Name=Potassium level;Name=CD2-positive leukocyte number;Name=CD4-positive leukocyte number;Name=PRRSV antibody titer;Name=Melanoma susceptibility;Name=Plat…
1	147666164	148166164	P-value:0.00295219088204035(FST);	List:	List:Name=Front feet conformation;Name=Ear weight;Name=Ear area;Name=Hind leg conformation;Name=White blood cell counts;Name=Cholesterol level;Name=HDL/LDL ratio;Name=LDL cholesterol;Name=hematocrit;Name=Lymphocyte number;Name=Creatinine level;Name=Potassium level;Name=CD2-positive leukocyte number;Name=CD4-positive leukocyte number;Name=PRRSV antibody titer;Name=Melanoma susceptibility;Name=Plat…
1	152000001	152500000	P-value:0.00329817674969704(TajimaD);	List:ZNF770;ACTC1;GJD2;	List:Name=Front feet conformation;Name=Ear weight;Name=Ear area;Name=Hind leg conformation;Name=White blood cell counts;Name=Cholesterol level;Name=HDL/LDL ratio;Name=LDL cholesterol;Name=hematocrit;Name=Lymphocyte number;Name=Creatinine level;Name=Potassium level;Name=CD2-positive leukocyte number;Name=CD4-positive leukocyte number;Name=PRRSV antibody titer;Name=Melanoma susceptibility;Name=Plat…
1	204000001	204500000	P-value:0.000658230558595495(TajimaD);	List:CDKN3;SAMD4A;	List:Name=Front feet conformation;Name=Hind leg conformation;Name=Ear size;Name=Ear erectness;Name=Salmonella count in spleen;Name=White blood cell counts;Name=hematocrit;Name=Lymphocyte number;Name=Creatinine level;Name=Potassium level;Name=CD2-positive leukocyte number;Name=CD4-positive leukocyte number;Name=PRRSV antibody titer;Name=Melanoma susceptibility;Name=Platelet distribution width;Name…
1	236000001	236500000	P-value:0.00269448794586534(TajimaD);	List:5S_rRNA;	List:Name=Hind feet conformation;Name=White blood cell counts;Name=CD2-positive leukocyte number;Name=CD4-positive leukocyte number;Name=PRRSV antibody titer;Name=Melanoma susceptibility;Name=Platelet distribution width;Name=Segmented neutrophil number;Name=Band-formed neutrophil number;Name=CD8-positive leukocyte number;Name=PHA-induced proliferation;Name=Aspartate amino transferase activity;Nam…
1	257268431	257860319	P-value:0.000853046943751101(LRH);	List:GNA14;CEP78;PSAT1;U6;	List:Name=Hind feet conformation;Name=White blood cell counts;Name=CD2-positive leukocyte number;Name=CD4-positive leukocyte number;Name=PRRSV antibody titer;Name=Segmented neutrophil number;Name=Band-formed neutrophil number;Name=CD8-positive leukocyte number;Name=PHA-induced proliferation;Name=Aspartate amino transferase activity;Name=Shoulder subcutaneous fat thickness;Name=Average backfat thi…
1	261889766	262926318	P-value:0.00216977673012897(LRH);	List:SPATA31D1;SPATA31D1;SPATA31D1;SPATA31D1;SPATA31D1;SPATA31D1;SPATA31D1;SPATA31D1;	List:Name=Gait score (hind);Name=Front leg conformation;Name=White blood cell counts;Name=CD2-positive leukocyte number;Name=CD4-positive leukocyte number;Name=Segmented neutrophil number;Name=Band-formed neutrophil number;Name=CD8-positive leukocyte number;Name=Aspartate amino transferase activity;Name=C3c concentration;Name=Shoulder subcutaneous fat thickness;Name=backfat at last rib;Name=Meat …
1	267764122	268347808	P-value:0.00052054522947298(LRH);	List:FOXE1;C9orf156;HEMGN;ANP32B;NANS;TRIM14;CORO2A;TBC1D2;	List:Name=Gait score (hind);Name=Front leg conformation;Name=White blood cell counts;Name=CD2-positive leukocyte number;Name=CD4-positive leukocyte number;Name=Band-formed neutrophil number;Name=CD8-positive leukocyte number;Name=C3c concentration;Name=Alkaline phosphatase activity;Name=Shoulder subcutaneous fat thickness;Name=backfat at last rib;Name=Meat color OPTO;Name=Belly meat content;Name=…
1	272500001	273000000	P-value:0.00162734880106545(TajimaD);	List:	List:Name=Gait score (hind);Name=Front leg conformation;Name=White blood cell counts;Name=CD2-positive leukocyte number;Name=CD4-positive leukocyte number;Name=Band-formed neutrophil number;Name=CD8-positive leukocyte number;Name=C3c concentration;Name=Alkaline phosphatase activity;Name=Shoulder subcutaneous fat thickness;Name=backfat at last rib;Name=Meat color OPTO;Name=Belly meat content;Name=…
1	278572935	279204618	P-value:0.000672861127487545(LRH);	List:RAD23B;KLF4;SNORA31;	List:Name=Gait score (hind);Name=Front leg conformation;Name=Vertebra number;Name=White blood cell counts;Name=CD2-positive leukocyte number;Name=CD4-positive leukocyte number;Name=Band-formed neutrophil number;Name=CD8-positive leukocyte number;Name=C3c concentration;Name=Alkaline phosphatase activity;Name=Shoulder subcutaneous fat thickness;Name=backfat at last rib;Name=Meat color OPTO;Name=Bel…
1	290260126	291152364	P-value:0.00538013762412648(FST);0.00518805116040766(LRH);	List:U6;	List:Name=Gait score (hind);Name=Front leg conformation;Name=Vertebra number;Name=White blood cell counts;Name=C3c concentration;Name=Alkaline phosphatase activity;Name=backfat at last rib;Name=Conductivity 24 hours postmortem (ham);Name=Leaf fat weight;Name=backfat at mid-back;Name=backfat above muscle dorsi;Name=Diameter of type IIb muscle fibers;Name=Ham weight;Name=Carcass length;Name=Loin an…
1	305588874	306225679	P-value:0.00109873242133418(LRH);	List:RAPGEF1;MED27;NTNG2;SETX;	List:Name=Leaf fat weight;Name=Fat area percentage in carcass;Name=Trimmed wholesale product / live weight;Name=Trimmed wholesale product / carcass weight;Name=pH for Biceps Femoris;Name=pH for Semispinalis Dorsi;Name=Loin weight;Name=backfat (13 weeks of age);Name=backfat (17 weeks of age);Name=backfat (22 weeks of age);Name=backfat (40 kg live weight);Name=backfat (60 kg live weight);Name=Backf…
2	9197497	10027765	P-value:0.000679548946411646(LRH);	List:TMEM258;FEN1;FADS1;MYRF;DAGLA;SYT7;LRRC10B;PPP1R32;CPSF7;TMEM216;TMEM138;CYB561A3;DAK;DDB1;VWCE;PGA;PGA;PGA;PGA;PGA;PGA;PGA;PGA;	List:Name=Lumbar vertebra number;Name=O2 partial pressure;Name=Oxygen saturation;Name=Creatine kinase level;Name=Interferon-gamma level;Name=Interleukin-10 level;Name=Hemolytic complement activity (alternative pathway);Name=Mean corpuscular hemoglobin concentration;Name=Toll-like receptor 9 level;Name=Shoulder weight;Name=Shear firmness;Name=Cutlet weight;Name=Acid flavor;Name=Muscle moisture per…
2	51000001	51500000	P-value:0.00301120640878378(TajimaD);	List:GALNT18;7SK;	List:Name=Lumbar vertebra number;Name=Creatine kinase level;Name=Mycoplasma hyopneumoniae antibody titer;Name=Shoulder weight;Name=Shear firmness;Name=Cutlet weight;Name=Acid flavor;Name=Muscle moisture percentage;Name=Percentage type IIa fibers;Name=Linoleic acid percentage;Name=Off-Flavor Score;Name=Loin muscle depth;Name=Firmness;Name=chew score;Name=androstenone, laboratory;Name=Carcass tempe…
2	72266697	72766697	P-value:0.00238727677977302(FST);	List:GPR108;C3;C3;INSR;EMR1;	List:Name=Lumbar vertebra number;Name=Creatine kinase level;Name=Mycoplasma hyopneumoniae antibody titer;Name=Tetanus antibody titer;Name=Shoulder weight;Name=Shear firmness;Name=Cutlet weight;Name=Acid flavor;Name=Muscle moisture percentage;Name=Percentage type IIa fibers;Name=Linoleic acid percentage;Name=Off-Flavor Score;Name=Loin muscle depth;Name=chew score;Name=androstenone, laboratory;Name…
2	113555998	114055998	P-value:0.00294299271202947(FST);	List:	List:Name=Lumbar vertebra number;Name=Salmonella count in liver and spleen;Name=Mycoplasma hyopneumoniae antibody titer;Name=Tetanus antibody titer;Name=Hemolytic complement activity (classical pathway);Name=Shoulder weight;Name=Shear firmness;Name=Cutlet weight;Name=Acid flavor;Name=Muscle moisture percentage;Name=Loin muscle depth;Name=androstenone, laboratory;Name=Carcass temperature (45 minut…
2	116053045	116553045	P-value:0.000207644976453536(FST);	List:	List:Name=Lumbar vertebra number;Name=Salmonella count in liver and spleen;Name=Mycoplasma hyopneumoniae antibody titer;Name=Tetanus antibody titer;Name=Hemolytic complement activity (classical pathway);Name=Shoulder weight;Name=Shear firmness;Name=Cutlet weight;Name=Acid flavor;Name=Muscle moisture percentage;Name=Loin muscle depth;Name=androstenone, laboratory;Name=Carcass temperature (45 minut…
2	116555382	117055382	P-value:0.00010761186304431(FST);	List:	List:Name=Lumbar vertebra number;Name=Salmonella count in liver and spleen;Name=Mycoplasma hyopneumoniae antibody titer;Name=Tetanus antibody titer;Name=Hemolytic complement activity (classical pathway);Name=Shoulder weight;Name=Shear firmness;Name=Cutlet weight;Name=Acid flavor;Name=Muscle moisture percentage;Name=Loin muscle depth;Name=androstenone, laboratory;Name=Carcass temperature (45 minut…
2	120500001	121000000	P-value:0.00207351424939325(TajimaD);	List:CAMK4;STARD4;	List:Name=Lumbar vertebra number;Name=Salmonella count in liver and spleen;Name=Mycoplasma hyopneumoniae antibody titer;Name=Tetanus antibody titer;Name=Hemolytic complement activity (classical pathway);Name=Shoulder weight;Name=Shear firmness;Name=Cutlet weight;Name=Acid flavor;Name=Muscle moisture percentage;Name=Loin muscle depth;Name=androstenone, laboratory;Name=Carcass temperature (45 minut…
2	133494248	134095896	P-value:0.00172819618410514(LRH);	List:	List:Name=Lumbar vertebra number;Name=Inguinal hernia;Name=Mycoplasma hyopneumoniae antibody titer;Name=Tetanus antibody titer;Name=Body temperature;Name=Change in Mycoplasma hyopneumoniae antibody titer;Name=Shoulder weight;Name=Shear firmness;Name=Cutlet weight;Name=Acid flavor;Name=Muscle moisture percentage;Name=CIE-b*;Name=Palmitic acid percentage;Name=Outside ham weight;Name=Body weight (en…
3	4556258	6596136	P-value:0.00284865183224009(XPEHH);0.00122166755768749(LRH);	List:LMTK2;BAIAP2L1;BHLHA15;TECPR1;NPTX2;TMEM130;TRRAP;SMURF1;KPNA7;ARPC1A;ARPC1B;ZNF655;FAM200A;ZNF789;ZKSCAN5;TNRC18;FBXL18;BETA-ACTIN;RNF216;USP42;EIF2AK1;ANKRD61;AIMP2;PMS2;U2;	List:Name=Lactate dehydrogenase level;Name=Percentage giant fibers;Name=Backfat at tenth rib (10 weeks);Name=45 min-24 h pH decline;Name=Corpus luteum number;
3	45000001	45500000	P-value:0.00190738415557114(TajimaD);	List:IL1B;IL1B;NT5DC4;CKAP2L;IL1A;	List:Name=Osteochondrosis score;Name=Cortisol level;Name=Lactate dehydrogenase level;Name=Bicarbonate level;Name=Carbon dioxide level;Name=Haptoglobin concentration;Name=HDL cholesterol;Name=Mean corpuscular volume;Name=Number of muscle fibers per unit area;Name=Creatine-phospho-kinase test;Name=Hematin pigmentation;Name=Number of capillaries per type I fiber;Name=Ham meat weight;Name=Fat androst…
3	70162713	70662713	P-value:0.000757426302667619(FST);	List:	List:Name=Feet and leg conformation;Name=Lactate dehydrogenase level;Name=Blood pH;Name=Base excess;Name=Lactate level;Name=Triglyceride level;Name=Ham meat weight;Name=Fat androstenone level (120 days);Name=Fat androstenone level (140 days);Name=pH 45 minutes post mortem;Name=Feed conversion ratio;Name=Body weight (34 weeks);Name=average daily gain (10-22 weeks);Name=Corpus luteum number;
3	82066148	82566148	P-value:0.000730056404384949(FST);	List:	List:Name=Feet and leg conformation;Name=Lactate dehydrogenase level;Name=Blood pH;Name=Base excess;Name=Lactate level;Name=Triglyceride level;Name=Fat androstenone level (120 days);Name=Fat androstenone level (140 days);Name=pH 45 minutes post mortem;Name=Semimembranosus angle;Name=Shear force at first peak;Name=Body weight (34 weeks);Name=average daily gain (10-22 weeks);Name=Corpus luteum numb…
3	104548990	105300509	P-value:0.00183587340883529(LRH);	List:U4;	List:Name=Leg conformation (overall);Name=Lactate dehydrogenase level;Name=Triglyceride level;Name=Sodium level;Name=Toll-like receptor 2 level;Name=Fat androstenone level (120 days);Name=Fat androstenone level (140 days);Name=pH 45 minutes post mortem;Name=Semimembranosus angle;Name=Shear force at first peak;Name=average daily gain (10-22 weeks);Name=Bone mineral density;
3	106000001	106500000	P-value:0.00266405447646688(TajimaD);	List:	List:Name=Leg conformation (overall);Name=Lactate dehydrogenase level;Name=Triglyceride level;Name=Sodium level;Name=Toll-like receptor 2 level;Name=Fat androstenone level (120 days);Name=Fat androstenone level (140 days);Name=pH 45 minutes post mortem;Name=Semimembranosus angle;Name=Shear force at first peak;Name=average daily gain (10-22 weeks);Name=Bone mineral density;
3	127000001	127500000	P-value:0.00216150502793941(TajimaD);	List:	List:Name=rhinitis;Name=Sodium level;Name=Toll-like receptor 2 level;Name=pH 24 hr post mortem (ham);Name=pH 45 minutes post mortem;Name=intestinal fat weight;Name=Bone mineral density;
3	133385212	133987579	P-value:0.00174363537342181(LRH);	List:NTSR2;	List:Name=rhinitis;Name=Sodium level;Name=pH 24 hr post mortem (ham);Name=pH 45 minutes post mortem;Name=intestinal fat weight;Name=Small intestine length;
4	5443803	6474572	P-value:0.000335618321896991(LRH);	List:	List:Name=Enterotoxigenic E. coli susceptibility;Name=Thawing loss;Name=Percentage type IIb fibers;Name=Total lean tissue linear;Name=Taste intensity;Name=Heart weight;Name=average daily gain (birth-end of test);Name=Average Daily Gain (EBV);Name=Average daily gain (4-10 weeks);Name=Loin Eye Area Linear;Name=Average daily gain (birth-10 weeks);Name=Number of stillborn;
4	31000001	31500000	P-value:0.00115671645516106(TajimaD);	List:TMEM74;EMC2;5S_rRNA;	List:Name=Taste intensity;Name=Heart weight;Name=Backfat at tenth rib (22 weeks);Name=Loin eye area (22 weeks of age);Name=Subacid smell;Name=Oleic acid percentage;Name=Backfat at last rib (16 weeks);Name=Fat androstenone level (100 days);Name=average daily gain (birth-end of test);Name=Average Daily Gain (EBV);Name=Body weight (46 days);Name=Body weight;Name=average daily gain (birth-70 kg);
4	49917991	50417991	P-value:0.000351949004387286(FST);	List:	List:Name=Backfat thickness (EBV);Name=Taste intensity;Name=Heart weight;Name=Subacid smell;Name=Fat androstenone level (100 days);Name=Lean meat + bone in ham + back;Name=Half carcass weight;Name=Feed conversion ratio (EBV);Name=average daily gain (birth-end of test);Name=Average Daily Gain (EBV);Name=Body weight (46 days);Name=Body weight;Name=average daily gain (birth-70 kg);Name=average daily…
4	50447585	50947585	P-value:0.00035278193332311(FST);	List:	List:Name=Backfat thickness (EBV);Name=Taste intensity;Name=Heart weight;Name=Subacid smell;Name=Fat androstenone level (100 days);Name=Lean meat + bone in ham + back;Name=Half carcass weight;Name=Feed conversion ratio (EBV);Name=average daily gain (birth-end of test);Name=Average Daily Gain (EBV);Name=Body weight (46 days);Name=Body weight;Name=average daily gain (birth-70 kg);Name=average daily…
4	50954067	51454067	P-value:0.000505007265034219(FST);	List:CALB1;DECR1;NBN;OSGIN2;	List:Name=Backfat thickness (EBV);Name=Taste intensity;Name=Heart weight;Name=Subacid smell;Name=Fat androstenone level (100 days);Name=Lean meat + bone in ham + back;Name=Half carcass weight;Name=Feed conversion ratio (EBV);Name=average daily gain (birth-end of test);Name=Average Daily Gain (EBV);Name=Body weight (46 days);Name=Body weight;Name=average daily gain (birth-70 kg);Name=average daily…
4	51508361	52008361	P-value:0.00130922519987409(FST);	List:5S_rRNA;	List:Name=Backfat thickness (EBV);Name=Backfat between 3rd and 4th last ribs;Name=Taste intensity;Name=Heart weight;Name=Subacid smell;Name=Fat androstenone level (100 days);Name=Lean meat + bone in ham + back;Name=Half carcass weight;Name=Feed conversion ratio (EBV);Name=average daily gain (birth-end of test);Name=Average Daily Gain (EBV);Name=Body weight (46 days);Name=Body weight;Name=average …
4	55500001	56250161	P-value:0.00821462779164284(LRH);0.00166337027428461(TajimaD);	List:SLC7A13;ATP6V0D2;CA2;CA3;	List:Name=Backfat thickness (EBV);Name=Backfat between 3rd and 4th last ribs;Name=Heart weight;Name=Subacid smell;Name=Fat androstenone level (100 days);Name=Half carcass weight;Name=Subcutaneous fat thickness;Name=Feed conversion ratio (EBV);Name=average daily gain (birth-end of test);Name=Average Daily Gain (EBV);Name=Body weight (46 days);Name=Body weight;Name=average daily gain (birth-70 kg);…
4	59063035	59563035	P-value:0.000851924227562306(FST);	List:	List:Name=Backfat thickness (EBV);Name=Backfat between 3rd and 4th last ribs;Name=Heart weight;Name=Subacid smell;Name=Fat androstenone level (100 days);Name=Half carcass weight;Name=Subcutaneous fat thickness;Name=Feed conversion ratio (EBV);Name=average daily gain (birth-end of test);Name=Average Daily Gain (EBV);Name=Body weight (46 days);Name=Body weight;Name=average daily gain (birth-70 kg);…
4	84712935	85456499	P-value:0.00202348733440938(LRH);	List:ST18;PCMTD1;5S_rRNA;	List:Name=Gait score (front);Name=Backfat thickness (EBV);Name=Fat androstenone level (100 days);Name=Subcutaneous fat thickness;Name=Feed conversion ratio (EBV);Name=average daily gain (birth-end of test);Name=Average Daily Gain (EBV);Name=Body weight (46 days);Name=average daily gain (birth-70 kg);Name=average daily gain (5-7 weeks);
4	89500001	90000000	P-value:0.00043377018645441(TajimaD);	List:ATP1B1;DPT;	List:Name=Cervical vertebra length;Name=Backfat thickness (EBV);Name=Fat androstenone level (100 days);Name=Subcutaneous fat thickness;Name=Dressing - Ham over carcass;Name=Feed conversion ratio (EBV);Name=average daily gain (birth-end of test);Name=Average Daily Gain (EBV);Name=Body weight (46 days);Name=average daily gain (birth-70 kg);Name=average daily gain (5-7 weeks);
4	90000001	90500000	P-value:0.00178144238692303(TajimaD);	List:DPT;TBX19;SFT2D2;TIPRL;	List:Name=Backfat thickness (EBV);Name=Fat androstenone level (100 days);Name=Subcutaneous fat thickness;Name=Dressing - Ham over carcass;Name=Feed conversion ratio (EBV);Name=average daily gain (birth-end of test);Name=Average Daily Gain (EBV);Name=Body weight (46 days);Name=average daily gain (birth-70 kg);Name=average daily gain (5-7 weeks);
4	112975275	113475275	P-value:0.00290389025193827(FST);	List:FAM46C;MAN1A2;U6;5S_rRNA;	List:Name=Margaric acid percentage;Name=Meat color-a;Name=subjective pork odor;Name=Japanese color scale;Name=average daily gain (birth-end of test);Name=Average Daily Gain (EBV);Name=Body weight (46 days);Name=average daily gain (birth-70 kg);Name=average daily gain (5-7 weeks);
4	130248747	131251920	P-value:0.00050426670171988(LRH);	List:	List:Name=Calcium level;Name=Knuckle ham weight;Name=average daily gain (birth-end of test);Name=Average Daily Gain (EBV);Name=Body weight (46 days);
4	132911411	133574092	P-value:0.00123164316915347(LRH);	List:	List:Name=Calcium level;Name=Knuckle ham weight;Name=average daily gain (birth-end of test);Name=Average Daily Gain (EBV);Name=Body weight (46 days);Name=Femur bone mineral density;
5	3563901	5294308	P-value:0.00731157207380939(FST);0.00282712847019617(LRH);	List:CYB5R3;SEPT3;WBP2NL;CYP2D6;CYP2D6;CYP2D6;CYP2D6;CYP2D6;CYP2D6;CYP2D6;C22orf46;NHP2L1;XRCC6;DESI1;PMM1;CSDC2;CHADL;POLR3H;RANGAP1;EP300;ACO2;L3MBTL2;XPNPEP3;ST13;SLC25A17;MCHR1;MKL1;SGSM3;ADSL;U12;snoU13;U6;U6;	List:Name=Time spent lying;Name=Activity during lying;Name=Platelet count;
5	67335362	68449987	P-value:0.000956224167322883(FST);0.00533480292018218(LRH);	List:KV1.5;KCNA1;KCNA6;GALNT8;AKAP3;DYRK4;RAD51AP1;C12orf4;FGF6;FGF23;C12orf5;CCND2;	List:Name=Backfat between 6th and 7th ribs;Name=subjective abnormal odor;Name=Inside ham weight;Name=Carcass temperature (24 hr post-mortem) ;Name=Empty body protein linear;Name=Total saturated fatty acids;Name=Conductivity 24 hours post-mortem;Name=Unsaturated fatty acid content;Name=Loin and ham percentage in carcass;
5	77744370	78787181	P-value:0.00141320456470106(LRH);	List:TMEM117;NELL2;	List:Name=Time spent drinking;Name=Interleukin-2 level;Name=Phagocytic activity;Name=Sarcocystis miescheriana IgG levels;Name=subjective abnormal odor;Name=Loin and ham percentage in carcass;Name=Loin meat weight;Name=Empty body protein content;Name=Time in feeder per day;
5	81887527	82545018	P-value:0.00767808840923201(FST);0.0036850242155686(LRH);	List:H1FNT;ZNF641;C12orf54;LALBA;	List:Name=Time spent drinking;Name=Interleukin-2 level;Name=Phagocytic activity;Name=Sarcocystis miescheriana IgG levels;Name=subjective abnormal odor;Name=Loin and ham percentage in carcass;Name=Loin meat weight;Name=Empty body protein content;Name=Time in feeder per day;
5	83124203	83624203	P-value:0.00174394805206957(FST);	List:CHST11;	List:Name=Time spent drinking;Name=Interleukin-2 level;Name=Phagocytic activity;Name=Sarcocystis miescheriana IgG levels;Name=subjective abnormal odor;Name=Loin and ham percentage in carcass;Name=Loin meat weight;Name=Empty body protein content;
5	83990368	85000000	P-value:0.00457654543421726(LRH);0.00801040167389649(TajimaD);	List:GLT8D2;HSP90B1;TDG;STAB2;	List:Name=Time spent drinking;Name=Interleukin-2 level;Name=Phagocytic activity;Name=Sarcocystis miescheriana IgG levels;Name=subjective abnormal odor;Name=Loin and ham percentage in carcass;Name=Loin meat weight;Name=Empty body protein content;
5	86000001	86500000	P-value:0.00186484676012197(TajimaD);	List:PARPBP;DRAM1;SYCP3;CHPT1;U2;	List:Name=Time spent drinking;Name=Phagocytic activity;Name=Sarcocystis miescheriana IgG levels;Name=Loin and ham percentage in carcass;Name=Loin meat weight;Name=Empty body protein content;Name=Monounsaturated fatty acid percentage;
5	88965624	89607718	P-value:0.00217423950897544(LRH);	List:IKBIP;SLC25A3;	List:Name=Time spent drinking;Name=Phagocytic activity;Name=Sarcocystis miescheriana IgG levels;Name=Loin and ham percentage in carcass;Name=Loin meat weight;Name=Empty body protein content;
5	110500001	111000000	P-value:0.00246149561161221(TajimaD);	List:SBF1;ADM2;MIOX;LMF2;NCAPH2;SCO2;ODF3B;KLHDC7B;SYCE3;TUBGCP6;TRABD;PANX2;MOV10L1;MLC1;TTLL8;IL17REL;ALG12;CRELD2;	List:
6	14345620	15807072	P-value:0.00123883187114981(LRH);	List:PMFBP1;DHX38;HP;ZFHX3;AP1G1;U6;SNORD71;U6;	List:Name=Time spent socializing;Name=Maternal infanticide;Name=Mean corpuscular hemoglobin content;Name=CO2 partial pressure;Name=Pseudorabies susceptibility;Name=Hind leg weight;Name=bone weight;Name=Empty body lipid content;
6	67816489	68513560	P-value:0.00231235399724317(LRH);	List:	List:Name=Time spent feeding;Name=Thoracic vertebra number;Name=Cholesterol level in meat;Name=Flavor score;Name=Stiffness;Name=subjective boar flavor in lean;Name=Lean meat weight;Name=Smell intensity;Name=Loin eye area (10 weeks of age);Name=Loin eye area (19 weeks of age);Name=Liver and gallbladder weight;Name=Backfat at last rib (10 weeks);Name=subjective pork flavor in fat;Name=average daily…
6	71246000	71845579	P-value:0.00106784114291725(LRH);	List:KLHDC7A;ALDH4A1;EMC1;MRTO4;PQLC2;CAPZB;	List:Name=Time spent feeding;Name=Thoracic vertebra number;Name=Cholesterol level in meat;Name=Flavor score;Name=Stiffness;Name=subjective boar flavor in lean;Name=Lean meat weight;Name=Smell intensity;Name=Loin eye area (10 weeks of age);Name=Loin eye area (19 weeks of age);Name=Liver and gallbladder weight;Name=Backfat at last rib (10 weeks);Name=subjective pork flavor in fat;Name=average daily…
6	72500001	73000000	P-value:0.00308250488356551(TajimaD);	List:PLA2G2A;PLA2G2D;PLA2G2F;PLA2G2C;UBXN10;VWA5B1;CAMK2N1;MUL1;FAM43B;	List:Name=Time spent feeding;Name=Thoracic vertebra number;Name=Cholesterol level in meat;Name=Flavor score;Name=Stiffness;Name=subjective boar flavor in lean;Name=Lean meat weight;Name=Smell intensity;Name=Loin eye area (10 weeks of age);Name=Loin eye area (19 weeks of age);Name=Liver and gallbladder weight;Name=Backfat at last rib (10 weeks);Name=subjective pork flavor in fat;Name=average daily…
6	82500001	83000000	P-value:0.000411070789808838(TajimaD);	List:ZBTB8A;TXLNA;FAM167B;IQCC;DCDC2B;TMEM234;EIF3I;TSSK3;BSDC1;LCK;RBBP4;	List:Name=Gait score (overall);Name=Time spent feeding;Name=Thoracic vertebra number;Name=Cholesterol level in meat;Name=Flavor score;Name=Stiffness;Name=subjective boar flavor in lean;Name=Smell intensity;Name=Loin eye area (10 weeks of age);Name=Loin eye area (19 weeks of age);Name=Liver and gallbladder weight;Name=Backfat at last rib (10 weeks);Name=subjective pork flavor in fat;Name=Rib weigh…
6	85490131	86244652	P-value:0.00879846909935353(XPEHH);0.00778826708748337(LRH);	List:TEKT2;ADPRHL2;COL8A2;GRIK3;U2;	List:Name=Time spent feeding;Name=Thoracic vertebra number;Name=Cholesterol level in meat;Name=Flavor score;Name=Stiffness;Name=subjective boar flavor in lean;Name=Smell intensity;Name=Loin eye area (10 weeks of age);Name=Loin eye area (19 weeks of age);Name=Liver and gallbladder weight;Name=Backfat at last rib (10 weeks);Name=subjective pork flavor in fat;Name=Rib weight;Name=skatole, laboratory…
6	87968836	88468836	P-value:0.000746063755346027(FST);	List:NDUFS5;MACF1;U6;	List:Name=Time spent feeding;Name=Thoracic vertebra number;Name=Cholesterol level in meat;Name=Flavor score;Name=Stiffness;Name=subjective boar flavor in lean;Name=Smell intensity;Name=Loin eye area (10 weeks of age);Name=Loin eye area (19 weeks of age);Name=Backfat at last rib (10 weeks);Name=subjective pork flavor in fat;Name=Rib weight;Name=skatole, laboratory;Name=average daily gain (birth-3 …
6	88484410	88984410	P-value:0.000214260321347304(FST);	List:PABPC4;HEYL;NT5C1A;HPCAL4;PPIE;PPIE;TRIT1;MYCL;MFSD2A;U6;	List:Name=Time spent feeding;Name=Thoracic vertebra number;Name=Cholesterol level in meat;Name=Flavor score;Name=Stiffness;Name=subjective boar flavor in lean;Name=Smell intensity;Name=Loin eye area (10 weeks of age);Name=Loin eye area (19 weeks of age);Name=Backfat at last rib (10 weeks);Name=subjective pork flavor in fat;Name=Rib weight;Name=skatole, laboratory;Name=average daily gain (birth-3 …
6	89640457	90140457	P-value:0.00141302996620518(FST);	List:MC5R;LDLRAD4;CEP192;PTPN2;	List:Name=Time spent feeding;Name=Thoracic vertebra number;Name=Cholesterol level in meat;Name=Flavor score;Name=Stiffness;Name=subjective boar flavor in lean;Name=Smell intensity;Name=Loin eye area (10 weeks of age);Name=Loin eye area (19 weeks of age);Name=Backfat at last rib (10 weeks);Name=subjective pork flavor in fat;Name=Rib weight;Name=skatole, laboratory;Name=average daily gain (birth-3 …
6	135361754	136355906	P-value:0.00219784609559825(LRH);	List:LEPROT;DNAJC6;AK3L1;JAK1;RAVER2;CACHD1;5S_rRNA;ssc-mir-101-2;	List:Name=Body height;Name=Chest width;Name=Leptin level;Name=Red blood cell count;Name=Hemoglobin;Name=subjective boar flavor in lean;Name=Loin eye area (10 weeks of age);Name=Loin eye area (19 weeks of age);Name=Backfat at last rib (10 weeks);Name=backfat (average) thickness - by Fat-O-Meater;Name=Backfat at tenth rib (13 weeks);Name=Backfat at last rib (22 weeks);Name=Backfat at last rib (13 w…
6	142143332	144064685	P-value:0.00122047612000931(LRH);	List:DAB1;C8B;C8A;C1orf168;PRKAA2;PPAP2B;	List:Name=Leptin level;Name=Red blood cell count;Name=Hemoglobin;Name=subjective boar flavor in lean;Name=Backfat at tenth rib (19 weeks);Name=Backfat linear at last rib;Name=Total body fat tissue (22 weeks of age);Name=Backfat at tenth rib (16 weeks);Name=skatole, sensory panel;Name=Backfat linear at tenth rib;Name=External fat on loin;Name=indole, laboratory;
6	156088167	157984339	P-value:0.000344454221079316(LRH);	List:ERMAP;LEPRE1;CLDN19;C1orf50;PPIH;CCDC30;RIMKLA;ZMYND12;PPCS;GUCA2A;GUCA2B;SLFNL1;CTPS1;KCNQ4;NFYC;SMAP1L;ZFP69B;U6;ssc-mir-30c-1;ssc-mir-30e;	List:
7	4244732	6675607	P-value:0.00177223706438956(LRH);	List:SSR1;RIOK1;DSP;SNRNP48;BMP6;BLOC1S5;SLC35B3;RREB1;5S_rRNA;U6;	List:Name=Time spent walking;Name=Bilirubin level;Name=Phosphate level;NA;Name=Carcass width (minimum);Name=average daily gain (birth-30 kg);
7	18050586	18710249	P-value:0.00195292609422848(LRH);	List:PRL;HDGFL1;U1;U1;U1;	List:Name=Time spent rooting;Name=Carcass width (minimum);Name=Skin percentage;Name=Fat androstenone level (160 days);Name=NADPH-generating enzyme activity;Name=Smell intensity - fat;Name=Fat androstenone level;Name=Feet weight;Name=Residual feed intake;Name=average daily gain (birth-30 kg);
7	58806078	59793190	P-value:0.0079518086027352(XPEHH);0.00449880486759324(FST);	List:CCDC37;ACAN;HAPLN3;MFGE8;ABHD2;RLBP1;FANCI;	List:Name=Number of ribs;Name=average daily gain (birth-30 kg);
7	103000001	103995170	P-value:0.000622078805512793(FST);0.00289011955184052(TajimaD);	List:ENTPD5;CCDC176;ALDH6A1;LIN52;VSX2;SYNDIG1L;NPC2;ISCA2;LTBP2;AREL1;FCF1;ZNF410;PROX2;FAM161B;DLST;COQ6;RPS6KL1;PGF;	List:Name=Number of ribs;Name=Belly percentage;Name=average daily gain (birth-30 kg);
7	132107366	132607366	P-value:2.13980202371511e-05(FST);	List:DLK1;DLK1;SNORD113;SNORD112;SNORD113;SNORD113;SNORD113;SNORD113;SNORD113;SNORD112;SNORD113;SNORD113;	List:
8	8042472	8592115	P-value:0.00117773544844924(LRH);	List:RAB28;	List:Name=Vertebra distance;Name=Bone/lean meat ratio in ham;Name=body weight (22 weeks);
8	13498364	15883482	P-value:0.00152744565370155(LRH);	List:SLIT2;PACRGL;KCNIP4;ssc-mir-218-2;	List:Name=Meat color-b;Name=body weight (22 weeks);
8	16524400	17571676	P-value:0.00229812958624187(LRH);	List:GPR125;	List:Name=Meat color-b;Name=body weight (22 weeks);
8	18031804	20006629	P-value:0.00152946580759084(LRH);	List:SLC34A2;DHX15;CCDC149;SOD3;U6;	List:Name=Meat color-b;Name=Loin muscle width;Name=Spleen weight;Name=body weight (22 weeks);
8	30946988	31534074	P-value:0.00206062323281597(LRH);	List:TBC1D1;KLF3;	List:Name=Loin muscle width;Name=Lipid accretion rate;
8	34372553	35182995	P-value:0.00142118916833145(LRH);	List:TMEM33;SLC30A9;BEND4;SNORA2;U6;	List:Name=N1c-positive leukocyte number;Name=IgM-positive leukocyte number;Name=Loin muscle width;Name=Lipid accretion rate;Name=Uterine capacity;
8	51000001	51500000	P-value:0.00148942690668951(TajimaD);	List:	List:Name=N1c-positive leukocyte number;Name=IgM-positive leukocyte number;Name=Uterine capacity;
8	132586698	133372527	P-value:0.00111229765044872(XPEHH);0.000720253852100061(LRH);	List:	List:Name=Average chain length;Name=Cooking yield;Name=Uterine capacity;
8	133456531	133978499	P-value:0.00125580115050161(LRH);	List:BMPR1B;SNORA50;	List:Name=Umbilical hernia;Name=Monocyte number;Name=Average chain length;Name=Cooking yield;
8	142356722	142896413	P-value:0.000877541271325333(LRH);	List:ARHGAP24;	List:Name=Monocyte number;Name=Cooking yield;Name=Weight of ovary;
9	9825047	10736584	P-value:0.000992571578984913(LRH);	List:CHRDL2;SPCS2;NEU3;OR2AT4;SLCO2B1;ARRB1;U6;U6;SNORD15;U6;	List:Name=body weight (19 weeks);Name=Days to 105 kg;
9	10762156	11590377	P-value:0.00172035864545639(LRH);	List:RPS3;RPS3;KLHL35;GDPD5;SERPINH1;MAP6;MOGAT2;UVRAG;7SK;ssc-mir-326;SNORD15;	List:Name=Myristic acid percentage;Name=Adipocyte number;Name=Belly fat area;Name=body weight (19 weeks);Name=Days to 105 kg;
9	27461277	28245647	P-value:0.00141463859277868(LRH);	List:FAT3;	List:Name=pH 40 minutes post mortem (ham);Name=average daily gain (4-13 weeks);
9	48144545	50368120	P-value:0.0002531700564061(XPEHH);	List:APOA1;SIK3;PAFAH1B2;SIDT2;BUD13;TAGLN;ZPR1;PCSK7;APOA5;RNF214;APOA4;APOC3;BACE1;CEP164;APOA1;PTMAP;FXYD2;IL10RA;	List:Name=pH 40 minutes post mortem (ham);
9	50500001	51000000	P-value:0.00189080305476186(TajimaD);	List:MPZL2;CD3E;CD3D;SCN4B;SCN2B;AMICA1;MPZL3;CD3G;UBE4A;ARCN1;IFT46;TMEM25;TTC36;KMT2A;	List:Name=pH 40 minutes post mortem (ham);
9	69000001	69500000	P-value:0.000488802145927208(TajimaD);	List:GUCY1A2;	List:Name=pH 40 minutes post mortem (ham);Name=Neck weight;Name=Diameter of type I muscle fibers;
9	91500001	92000000	P-value:0.00232962012785371(TajimaD);	List:ETV1;	List:Name=Immunoglobulin G level;Name=pH 40 minutes post mortem (ham);Name=Neck weight;Name=Diameter of type I muscle fibers;Name=mummified pigs;
9	103000001	103500000	P-value:0.000184199327094132(TajimaD);	List:KIAA1324L;	List:Name=Immunoglobulin G level;Name=pH 40 minutes post mortem (ham);Name=Neck weight;Name=Diameter of type I muscle fibers;Name=mummified pigs;
9	130708906	131242209	P-value:0.00100796913939838(LRH);	List:BRINP2;	List:Name=Removal parity;
9	133153289	133695545	P-value:0.0102657819386173(FST);0.00968241129437708(LRH);	List:FAM163A;TOR1AIP1;CEP350;QSOX1;LHX4;U6;	List:
10	4116917	5189665	P-value:0.00027832980546949(LRH);	List:BRINP3;	List:Name=Change in interferon-gamma level;Name=Number of capillaries per muscle fiber;Name=Number of capillaries per type IIa fiber;
10	9690368	10669485	P-value:0.0016806193142842(LRH);	List:GPATCH2;SPATA17;RRP15;TGFB2;7SK;	List:Name=Change in interferon-gamma level;Name=Number of capillaries per muscle fiber;Name=Number of capillaries per type IIa fiber;
10	35500001	36557791	P-value:0.000430570160917521(FST);0.000153305120516362(TajimaD);	List:RPP25L;CNTFR;ENHO;FRMD3;RASEF;CCL21;CCL21;CCL19;CCL27;IL11RA;GALT;SIGMAR1;ARID3C;DCTN3;U6;	List:Name=Average instron (star probe) force;Name=Litter weight, total;
10	37000001	37826100	P-value:0.00215434879979748(FST);0.000123067568365654(TajimaD);	List:UBAP2;NOL6;AQP3;AQP7;CHMP5;BAG1;SPINK4;B4GALT1;SMU1;DNAJA1;DNAJA1;DNAJA1;APTX;SNORD121A;SNORD121A;SNORD121A;	List:Name=Average instron (star probe) force;Name=Litter weight, total;
10	40000001	40500000	P-value:0.00281561520520451(TajimaD);	List:	List:Name=Average instron (star probe) force;Name=Litter weight, total;
10	59193912	60170758	P-value:0.000613682297743168(LRH);	List:	List:Name=Ham fat weight;Name=Musculus semitendinosus (ST) weight;Name=Musculus semimembranosus et adductor (SMA) weight;Name=Plasma FSH concentration;
10	64164102	65348291	P-value:0.00224696702336169(LRH);	List:CCDC3;	List:Name=Musculus semitendinosus (ST) weight;Name=Musculus semimembranosus et adductor (SMA) weight;Name=Plasma FSH concentration;
11	5253125	5862774	P-value:0.00498225943272848(XPEHH);0.00296801247335698(LRH);	List:PAN3;FLT1;SLC46A3;POMP;U1;U1;U1;U1;	List:
11	10025504	12120573	P-value:0.000706943965684982(XPEHH);0.00234787209880771(LRH);	List:RFC3;MAB21L1;NBEA;U4;	List:
11	73332367	73832367	P-value:0.000216030012408996(FST);	List:MBNL2;	List:Name=Eosinophil number;
11	73907640	74683435	P-value:0.00139642111791904(LRH);	List:CISD1;CISD1;IPO5;7SK;U6;	List:Name=Eosinophil number;
11	79924133	80528526	P-value:0.00174767202103809(LRH);	List:	List:
12	6926696	7652572	P-value:0.00210142724262119(LRH);	List:	List:Name=Feed conversion ratio (55-80 kg);
12	38500001	39000000	P-value:0.0029851116322382(TajimaD);	List:BCAS3;PPM1D;	List:Name=Mycoplasmal pneumonia susceptibility;Name=Total muscle fiber number;Name=subjective abnormal flavor in fat;Name=Right teat number;Name=Left teat number;
12	57194567	58314000	P-value:0.0102804104109821(XPEHH);0.00224702358439877(LRH);	List:WDR16;USP43;SCO1;DHRS7C;ADPRM;GLP2R;TMEM220;RCVRN;GAS7;MYH3;MYH13;MYH1;	List:Name=Total muscle fiber number;
12	58963993	59996968	P-value:0.00130570711796171(XPEHH);	List:DNAH9;ZNF18;MAP2K4;ssc-mir-744;	List:
13	1847343	2958748	P-value:0.00033536649521534(XPEHH);	List:COL6A5;COL6A5;CAPN7;SH3BP5;METTL6;EAF1;COLQ;HACL1;	List:
13	24575870	26560854	P-value:0.00179367397802976(LRH);	List:WDR48;GORASP1;TTC21A;CSRNP1;XIRP1;XIRP1;CX3CR1;CCR8;SLC25A38;MOBP;CTDSPL;OXSR1;ACAA;MYD88;XYLB;SLC22A14;ACVR2B;EXOG;PLCD1;SCN5A;VILL;SCN10A;SNORA62;SNORA62;	List:Name=Sarcocystis miescheriana IgM levels;Name=Juiciness score;Name=androstenone, sensory panel;
13	41556831	42056831	P-value:0.00198881692706265(FST);	List:	List:Name=Basophil number;Name=CD4-negative, CD8-positive leukocyte percentage;Name=CD4-negative, CD8-negative leukocyte percentage;Name=CD8-positive leukocyte percentage;Name=androstenone, sensory panel;
13	45735901	46280310	P-value:0.00136855198757369(LRH);	List:	List:Name=Basophil number;Name=CD4-negative, CD8-positive leukocyte percentage;Name=CD4-negative, CD8-negative leukocyte percentage;Name=CD8-positive leukocyte percentage;Name=androstenone, sensory panel;
13	78935288	79435288	P-value:0.00207553674122574(FST);	List:HMCES;HMCES;COPG1;H1FX;IQSEC1;ACAD9;KIAA1257;RPN1;	List:Name=Basophil number;Name=androstenone, sensory panel;Name=Scapula length;Name=Ulna length;
13	123000001	123500000	P-value:0.0022555747111305(TajimaD);	List:	List:Name=Basophil number;Name=androstenone, sensory panel;Name=pH 40 minutes post mortem (loin);Name=Temperature 40 minutes post mortem (loin);Name=Scapula length;Name=Ulna length;
13	130000001	130500000	P-value:0.00108800326980198(TajimaD);	List:MCCC1;DCUN1D1;B3GNT5;U6;	List:Name=Basophil number;Name=androstenone, sensory panel;Name=pH 40 minutes post mortem (loin);Name=Temperature 40 minutes post mortem (loin);
13	131090790	132632999	P-value:0.0013234117863007(XPEHH);	List:PSMD2;EIF4G1;FAM131A;CLCN2;POLR2H;THPO;CHRD;EPHB3;MAGEF1;YEATS2;PARL;ABCC5;EIF2B5;HTR3C;DVL3;AP2M1;ABCF3;ALG3;ECE2;CAMK2N2;SNORD66;ssc-mir-1224;	List:Name=Basophil number;Name=pH 40 minutes post mortem (loin);Name=Temperature 40 minutes post mortem (loin);
13	148500001	149000000	P-value:0.00337299281682286(TajimaD);	List:HCLS1;FBXO40;ARGFX;	List:Name=Basophil number;Name=pH 40 minutes post mortem (loin);Name=Temperature 40 minutes post mortem (loin);Name=Musculus biceps femoris and dissected ham ratio;
13	154000001	154500000	P-value:0.00171496886705762(TajimaD);	List:	List:Name=Basophil number;Name=pH 40 minutes post mortem (loin);Name=Temperature 40 minutes post mortem (loin);
13	184139432	185000000	P-value:0.00959289926600992(FST);0.00354980039237337(TajimaD);	List:	List:Name=pH 40 minutes post mortem (loin);Name=Temperature 40 minutes post mortem (loin);
13	209155239	209655239	P-value:0.00236232635716094(FST);	List:	List:Name=Body weight (5 weeks);
14	7529018	9399685	P-value:0.00153362732001527(LRH);	List:ENTPD4;SLC25A37;NKX3-1;NKX2-6;STC1;PEBP4;	List:
14	11723364	12632608	P-value:0.00047732132990419(LRH);	List:ALPHA-1A;STMN4;TRIM35;PTK2B;CHRNA2;EPHX2;GULO;CLU;SCARA3;	List:
14	14159372	15270070	P-value:0.000405264587281406(LRH);	List:KIF13B;MSRA;PRSS55;RP1L1;ssc-mir-124a-2;	List:Name=Homolonolenic acid percentage;
14	80500001	81000000	P-value:0.00214782170179662(TajimaD);	List:C10orf54;PSAP;CHST3;	List:
14	87475128	88502769	P-value:0.00188896640341663(LRH);	List:ANXA11;PLAC9;	List:Name=Relative area of type IIb fibers;Name=Shoulder weight, Boston;
14	89000001	89500000	P-value:0.00308785831571383(TajimaD);	List:SH2D4B;	List:Name=Relative area of type IIb fibers;Name=Shoulder weight, Boston;
14	89891286	90437849	P-value:0.000285323093852874(LRH);	List:5S_rRNA;	List:Name=Relative area of type IIb fibers;Name=Shoulder weight, Boston;
14	90500001	91000000	P-value:0.0033159256559005(TajimaD);	List:	List:Name=Relative area of type IIb fibers;Name=Shoulder weight, Boston;
14	95711878	97338223	P-value:0.00104743327003753(LRH);	List:WDFY4;WDFY4;NPY4R;ANXA8;ANTXRL;ZNF488;RBP3;GDF2;GDF10;MAPK8;U6;	List:Name=Granular leukocyte to lymphocyte ratio;Name=Relative area of type IIb fibers;Name=Shoulder weight, Boston;
14	97717803	99149506	P-value:0.00234377093780891(LRH);	List:C10orf71;C10orf71;DRGX;ERCC6;CHAT;C10orf53;OGDHL;PARG;NCOA4;MSMB;ZFAND4;MARCH8;ALOX5;	List:Name=Granular leukocyte to lymphocyte ratio;Name=Relative area of type IIb fibers;Name=Shoulder weight, Boston;
14	120500001	121000000	P-value:0.00275823088225393(TajimaD);	List:ERLIN1;IKK-ALPHA;CWF19L1;BLOC1S2;PKD2L1;SCD;DNMBP;CPN1;SNORA12;SNORA12;	List:Name=Granular leukocyte to lymphocyte ratio;Name=Shoulder weight, Boston;
14	134133577	135081099	P-value:0.000843436369846406(LRH);	List:TCF7L2;U6;	List:Name=Granular leukocyte to lymphocyte ratio;Name=Reflectance value;Name=Light butt ham weight;
14	135865348	138480422	P-value:0.00213340138342027(XPEHH);0.00073200272387608(LRH);0.0065424526691238(TajimaD);	List:ABLIM1;FAM160B1;TRUB1;ATRNL1;CCDC172;PNLIPRP3;PNLIP;PNLIPRP1;PNLIPRP2;HSPA12A;ENO4;KIAA1598;7SK;U6;	List:Name=Reflectance value;Name=Light butt ham weight;Name=subjective pork flavor in lean;Name=Meat color density;Name=Vaccenic acid percentage;
14	142996842	143745542	P-value:0.00175711139564938(LRH);	List:PLEKHG2;TACC2;BTBD16;PLEKHA1;HTRA1;RPS16;ZFP36;MED29;PAF1;SAMD4B;GMFG;U6;	List:Name=Reflectance value;Name=Light butt ham weight;Name=subjective pork flavor in lean;Name=Meat color density;Name=Vaccenic acid percentage;
14	144391313	145295021	P-value:0.000238568293749575(LRH);	List:GPR26;CPXM2;CHST15;NKX1-2;	List:Name=Reflectance value;Name=Vaccenic acid percentage;
15	1569506	2348956	P-value:0.00738179745124512(XPEHH);0.00479040741125936(LRH);	List:MMADHC;LYPD6;SNORA70;	List:Name=Palmitoleic acid to palmitic acid ratio;
15	55262655	55762655	P-value:0.000346660498520723(FST);	List:EIF4EBP1;LSM1;BRF2;GPR124;PROSC;FGFR1IIIC;LETM2;WHSC1L1;PPAPDC1B;DDHD2;ADRB3;STAR;ASH2L;	List:Name=Percentage angular fibers;Name=Diameter of giant fibers;
15	72058705	72558705	P-value:0.00252157470556591(FST);	List:UPP2;	List:Name=Percentage angular fibers;Name=Diameter of giant fibers;
15	88320459	89399197	P-value:0.00773454865901091(FST);0.00262355581801343(LRH);0.00692597820987616(TajimaD);	List:CDCA7;OLA1;RAPGEF4;U6;	List:Name=Percentage angular fibers;Name=Diameter of giant fibers;Name=Average glycogen;
15	111341007	111841007	P-value:0.00113768783094337(FST);	List:GTF3C3;C2orf66;	List:Name=Percentage angular fibers;Name=Diameter of giant fibers;Name=Average glycogen;
15	122586343	123112530	P-value:0.00127440621914254(LRH);	List:CRYGB;C2orf80;IDH1;PIKFYVE;	List:Name=Percentage angular fibers;Name=Diameter of giant fibers;Name=Average glycogen;Name=Cross-sectional area of type IIa muscle fibers;Name=Connective tissue amount;
15	132171976	132671976	P-value:0.000277874350633422(FST);	List:	List:Name=Percentage angular fibers;Name=Diameter of giant fibers;Name=Average glycogen;Name=Cross-sectional area of type IIa muscle fibers;Name=Connective tissue amount;Name=Average lactate;Name=1h-48h pH decline;
15	139246852	140309667	P-value:0.000898625103797679(LRH);	List:PN-1;FAM124B;	List:Name=Average glycogen;Name=Connective tissue amount;Name=Cross-sectional area of type IIb muscle fibers;
15	148338424	148904902	P-value:0.000924771271768376(LRH);	List:USP40;UGT1A8;HJURP;TRPM8;	List:
15	150242835	150779350	P-value:0.00228844283736285(LRH);	List:IQCA1;ASB18;	List:
16	3513531	4994298	P-value:0.00106453833953379(LRH);	List:FAM105A;OTULIN;ANKH;5S_rRNA;U6;	List:Name=Bacon Depth;Name=Lung weight;
16	5971187	6562026	P-value:0.000189519512381331(LRH);	List:MYO10;ZNF622;FAM134B;	List:Name=Bacon Depth;Name=Lung weight;
16	8500001	9000000	P-value:0.000254385991833006(TajimaD);	List:CDH18;	List:Name=Interferon-gamma to interleukin-10 ratio;Name=CD4-positive, CD8-positive leukocyte percentage;Name=Bacon Depth;Name=Lung weight;
16	39900018	40883484	P-value:0.00569375451984733(FST);0.00564128968362965(LRH);	List:PLK2;GAPT;RAB3C;PDE4D;	List:Name=Lung weight;Name=Total body fat tissue linear;
16	43500001	44000000	P-value:0.0032924345455607(TajimaD);	List:	List:Name=Lung weight;Name=Total body fat tissue linear;
16	78494215	79137907	P-value:0.00190828704919288(LRH);	List:SEMA5A;SNORD123;	List:Name=Ratio of ham fat weight to half carcass weight;Name=Average feeding rate;
17	23768214	24268214	P-value:0.00180353502652453(FST);	List:	List:Name=Average daily gain (35-80 kg);
17	34169370	34747668	P-value:0.000865427633742533(LRH);	List:THBD;CD93;NXT1;GZF1;NAPB;CSTL1;CST11;CST8;CST3;SYNDIG1;	List:
17	47285815	48500000	P-value:0.00765874176753512(LRH);0.00149423137719345(TajimaD);	List:PPP1R16B;FAM83D;DHX35;	List:
17	59368354	60097127	P-value:0.000309456639849714(FST);0.000817112073220994(LRH);	List:CH242-209L2.2;CH242-209L2.1;CH242-511J12.1;CH242-300K12.1;ATP9A;SALL4;ZFP64;5S_rRNA;7SK;SNORA11;	List:
18	49000001	49974266	P-value:0.00741744387431686(FST);0.00976163495995087(TajimaD);	List:JAZF1;TAX1BP1;EVX1;U6;U6;U6;ssc-mir-196b-2;	List:
18	51038431	51769337	P-value:0.000623927050539486(LRH);	List:ssc-mir-148a;	List:
18	54392049	55493390	P-value:0.00133090163607386(FST);0.00847240035850194(LRH);	List:PPIA;H2AFV;MYO1G;IGFBP3;IGFBP1;ADCY1;RAMP3;WAP;CCM2;SNORA21;SNORA5;SNORA5;SNORA9;SNORA21;	List:

## Sheet: S
Chr	Position(begining)	Position(engding)	P-Value	Gene	QTL
1	5614910	6568209	P-value:0.00433367558331388(FST);0.00586403082692499(LRH);	List:QKI;	List:Name=Glucose level;Name=Drip loss;Name=Diameter of angular fibers;Name=Loin muscle area;Name=Body weight (birth);Name=Teat number;
1	13860547	14360547	P-value:0.000769419391419612(FST);	List:SCAF8;	List:Name=Salmonella count in liver;Name=Red cell distribution width;Name=CD4-positive leukocyte percentage;Name=CD4-positive/CD8-positive leukocyte ratio;Name=White blood cell counts;Name=Drip loss;Name=Loin eye area (16 weeks of age);Name=Diameter of angular fibers;Name=Loin muscle area;Name=Water holding capacity;Name=Stearic acid percentage;Name=Palmitoleic acid percentage;Name=Melting point;…
1	29416154	30504935	P-value:0.00124939759283937(LRH);	List:TNFAIP3;OLIG3;IFNGR1;IL22RA2;	List:Name=Front feet conformation;Name=White blood cell counts;Name=Melanoma susceptibility;Name=CIE-a*;Name=Shoulder subcutaneous fat thickness;Name=Average backfat thickness;Name=backfat at last rib;Name=Leaf fat weight;Name=Percentage type IIa fibers;Name=pH for Longissmus Dorsi;Name=Marbling;Name=Carcass weight (hot);Name=Ham weight;Name=Backfat at tenth rib;Name=Fat area;Name=Belly meat cont…
1	129136194	129636194	P-value:0.00226805283522946(FST);	List:RAB27A;RSL24D1;	List:Name=Front feet conformation;Name=Ear weight;Name=Ear area;Name=Hind leg conformation;Name=White blood cell counts;Name=Melanoma susceptibility;Name=Cholesterol level;Name=HDL/LDL ratio;Name=LDL cholesterol;Name=hematocrit;Name=Lymphocyte number;Name=Creatinine level;Name=Potassium level;Name=CD2-positive leukocyte number;Name=CD4-positive leukocyte number;Name=PRRSV antibody titer;Name=Shou…
1	171344399	172149542	P-value:0.00237717650153102(LRH);	List:5S_rRNA;	List:Name=Front feet conformation;Name=Ear weight;Name=Ear area;Name=Hind leg conformation;Name=Ear size;Name=Ear erectness;Name=White blood cell counts;Name=Melanoma susceptibility;Name=hematocrit;Name=Lymphocyte number;Name=Creatinine level;Name=Potassium level;Name=CD2-positive leukocyte number;Name=CD4-positive leukocyte number;Name=PRRSV antibody titer;Name=Platelet distribution width;Name=S…
1	236058941	236558941	P-value:3.42053653237251e-05(FST);	List:	List:Name=Front feet conformation;Name=Hind feet conformation;Name=White blood cell counts;Name=Melanoma susceptibility;Name=CD2-positive leukocyte number;Name=CD4-positive leukocyte number;Name=PRRSV antibody titer;Name=Platelet distribution width;Name=Segmented neutrophil number;Name=Band-formed neutrophil number;Name=CD8-positive leukocyte number;Name=PHA-induced proliferation;Name=Aspartate a…
1	242403585	242903585	P-value:0.000460340631126432(FST);	List:PDL1;PLGRKT;INSL6;JAK2;	List:Name=Spinal curvature;Name=Front feet conformation;Name=Hind feet conformation;Name=White blood cell counts;Name=Melanoma susceptibility;Name=CD2-positive leukocyte number;Name=CD4-positive leukocyte number;Name=PRRSV antibody titer;Name=Platelet distribution width;Name=Segmented neutrophil number;Name=Band-formed neutrophil number;Name=CD8-positive leukocyte number;Name=PHA-induced prolifer…
1	250000001	250500000	P-value:0.00313060567453398(TajimaD);	List:KLF9;TRPM3;	List:Name=Front feet conformation;Name=Hind feet conformation;Name=White blood cell counts;Name=CD2-positive leukocyte number;Name=CD4-positive leukocyte number;Name=PRRSV antibody titer;Name=Segmented neutrophil number;Name=Band-formed neutrophil number;Name=CD8-positive leukocyte number;Name=PHA-induced proliferation;Name=Aspartate amino transferase activity;Name=Shoulder subcutaneous fat thick…
1	274662739	275620465	P-value:0.000614296395694769(FST);0.00551092089385286(LRH);	List:OR13C8;OR13C8;ABCA1;NIPSNAP3B;NIPSNAP3A;	List:Name=Front feet conformation;Name=Gait score (hind);Name=Front leg conformation;Name=White blood cell counts;Name=CD2-positive leukocyte number;Name=CD4-positive leukocyte number;Name=Band-formed neutrophil number;Name=CD8-positive leukocyte number;Name=Alkaline phosphatase activity;Name=C3c concentration;Name=Shoulder subcutaneous fat thickness;Name=backfat at last rib;Name=Belly meat conte…
1	283454188	284568508	P-value:0.000302686366190019(LRH);	List:UGCG;SUSD1;ROD1;HSDL2;KIAA1958;INIP;SNX30;SLC46A2;ZFP37;	List:Name=Front feet conformation;Name=Gait score (hind);Name=Front leg conformation;Name=Vertebra number;Name=White blood cell counts;Name=Alkaline phosphatase activity;Name=C3c concentration;Name=Shoulder subcutaneous fat thickness;Name=backfat at last rib;Name=Belly meat content;Name=Estimated carcass lean content;Name=Fat to meat ratio;Name=backfat above muscle dorsi;Name=Meat color OPTO;Name…
1	300876002	301433660	P-value:0.00109209577308911(LRH);	List:LMX1B;U6;	List:Name=Front feet conformation;Name=Vertebra number;Name=Thoracic vertebra number;Name=Cervical vertebra length;Name=Shear force;Name=45 min-24 h pH decline;Name=Conductivity 24 hours post-mortem;Name=Fat area percentage in carcass;Name=Spareribs weight;Name=Trimmed wholesale product / carcass weight;Name=pH for Biceps Femoris;Name=pH for Semispinalis Dorsi;Name=Loin weight;Name=backfat (13 we…
2	5311049	6234348	P-value:0.00237575044370941(LRH);	List:SCYL1;VPS51;LTBP3;TMEM262;ZFPL1;SF3B2;FRMD8;SLC25A45;GAL3ST3;CATSPER1;TIGD3;DPF2;CST6;CATSPER1;CDC42EP2;POLA2;SART1;CU457406.2;TSGA10IP;DRAP1;CAPN1;C11orf68;FOSL1;CCDC85B;FIBP;SYVN1;CTSW;MRPL49;FAU;ZNHIT2;TM7SF2;EFEMP2;MUS81;CFL1;SNX32;OVOL1;AP5B1;KAT5;RNASEH2C;RELA;PCNXL3;U6;	List:Name=O2 partial pressure;Name=Oxygen saturation;Name=Creatine kinase level;Name=Interferon-gamma level;Name=Interleukin-10 level;Name=Hemolytic complement activity (alternative pathway);Name=Toll-like receptor 9 level;Name=Shoulder weight;Name=Shear firmness;Name=Cutlet weight;Name=Acid flavor;Name=Muscle moisture percentage;Name=Loin and ham percentage in carcass;Name=Loin percentage;Name=P…
2	17000001	17500000	P-value:0.00275487810244334(TajimaD);	List:LRP4;CKAP5;F2;ZNF408;ARHGAP1;ATG13;HARBI1;AMBRA1;CHRM4;MDK;DGKZ;SNORD67;SNORD67;	List:Name=Lumbar vertebra number;Name=Creatine kinase level;Name=Interleukin-10 level;Name=Toll-like receptor 9 level;Name=Hemoglobin;Name=Red blood cell count;Name=Mycoplasmal pneumonia susceptibility;Name=Plateletcrit;Name=Shoulder weight;Name=Shear firmness;Name=Cutlet weight;Name=Acid flavor;Name=Muscle moisture percentage;Name=Backfat at first rib;Name=Heart weight;Name=Off-Flavor Score;Name…
2	64000001	64500000	P-value:0.00139997583001696(TajimaD);	List:EMR2;EMR2;EMR2;	List:Name=Lumbar vertebra number;Name=Creatine kinase level;Name=Tetanus antibody titer;Name=Mycoplasma hyopneumoniae antibody titer;Name=Cooking loss;Name=Intramuscular fat content;Name=Shoulder weight;Name=Shear firmness;Name=Cutlet weight;Name=Acid flavor;Name=Muscle moisture percentage;Name=Firmness;Name=Linoleic acid percentage;Name=Loin muscle depth;Name=chew score;Name=androstenone, labora…
2	78000001	78500000	P-value:0.00208093780986184(TajimaD);	List:AZU1;MISP;PALM;PTBP1;MUM1;ADAMTSL5;PLK5;MEX3D;MBD3;TCF3;	List:Name=Lumbar vertebra number;Name=Salmonella count in liver and spleen;Name=Creatine kinase level;Name=Tetanus antibody titer;Name=Mycoplasma hyopneumoniae antibody titer;Name=Triglyceride level;Name=Cooking loss;Name=Intramuscular fat content;Name=Shoulder weight;Name=Shear firmness;Name=Cutlet weight;Name=Acid flavor;Name=Muscle moisture percentage;Name=Firmness;Name=Loin muscle depth;Name=…
2	84500001	85000000	P-value:0.00012499024444113(TajimaD);	List:ARHGEF28;	List:Name=Lumbar vertebra number;Name=Salmonella count in liver and spleen;Name=Creatine kinase level;Name=Tetanus antibody titer;Name=Mycoplasma hyopneumoniae antibody titer;Name=Cooking loss;Name=Intramuscular fat content;Name=Shoulder weight;Name=Shear firmness;Name=Cutlet weight;Name=Acid flavor;Name=Muscle moisture percentage;Name=Firmness;Name=Loin muscle depth;Name=androstenone, laboratory…
2	142849729	143673036	P-value:0.00709774582280875(XPEHH);0.00201436280282541(FST);	List:H2AFY;CXCL14;SLC25A48;IL9;	List:Name=Lumbar vertebra number;Name=Tetanus antibody titer;Name=Mycoplasma hyopneumoniae antibody titer;Name=Lactate level;Name=Body temperature;Name=Change in Mycoplasma hyopneumoniae antibody titer;Name=Cooking loss;Name=Intramuscular fat content;Name=Shoulder weight;Name=Shear firmness;Name=Cutlet weight;Name=Acid flavor;Name=Muscle moisture percentage;Name=CIE-b*;Name=Palmitic acid percenta…
2	159500001	160000000	P-value:0.00139997583001696(TajimaD);	List:BTNL9;ZFP62;MGAT1;	List:Name=Total muscle fiber number;Name=Number of muscle fibers per unit area;
2	161904561	162798086	P-value:0.000573958990433887(XPEHH);0.00101104588004786(FST);0.000358639655262157(TajimaD);	List:IFITM1;IFITM1;IFITM1;IFITM1;NLRP6;COX8H;PSMD13;SIRT3;RIC8A;BET1L;ODF3;	List:Name=Total muscle fiber number;Name=Number of muscle fibers per unit area;
3	11200046	11749803	P-value:0.000783750379973469(LRH);	List:CLIP2;GTF2IRD1;GTF2I;NCF1;WBSCR16;	List:Name=Lactate dehydrogenase level;Name=Percentage giant fibers;Name=Backfat at tenth rib (10 weeks);Name=Number of stillborn;Name=Corpus luteum number;
3	26389488	27072485	P-value:0.00171935547808788(LRH);	List:GPR139;GPRC5B;GDE1;TMC5;TMC7;U6;	List:Name=Osteochondrosis score;Name=Cortisol level;Name=Lactate dehydrogenase level;Name=Bicarbonate level;Name=Carbon dioxide level;Name=Haptoglobin concentration;Name=HDL cholesterol;Name=Monocyte percentage;Name=45 min-3 hr pH decline;Name=Creatine-phospho-kinase test;Name=Number of capillaries per type I fiber;Name=Ham meat weight;Name=pH 45 minutes post mortem;Name=Body weight (34 weeks);Na…
3	30603238	31103238	P-value:0.00136413063175178(FST);	List:	List:Name=Osteochondrosis score;Name=Cortisol level;Name=Lactate dehydrogenase level;Name=Bicarbonate level;Name=Carbon dioxide level;Name=Haptoglobin concentration;Name=HDL cholesterol;Name=Monocyte percentage;Name=Creatine-phospho-kinase test;Name=Number of capillaries per type I fiber;Name=Ham meat weight;Name=pH 45 minutes post mortem;Name=Body weight (34 weeks);Name=average daily gain (10-22…
3	40155642	40655642	P-value:0.00024660707278501(FST);	List:ZNF205;PAQR4;PKMYT1;TNFRSF12A;CLDN6;CLDN6;HCFC1R1;THOC6;CCDC64B;MMP25;ZSCAN10;SRRM2;TCEB2;PRSS33;ZNF174;NAA60;ZNF75A;TIGD7;ZNF263;MEFV;OR1F1;ZNF213;	List:Name=Osteochondrosis score;Name=Cortisol level;Name=Lactate dehydrogenase level;Name=Bicarbonate level;Name=Carbon dioxide level;Name=Haptoglobin concentration;Name=HDL cholesterol;Name=Mean corpuscular volume;Name=Creatine-phospho-kinase test;Name=Number of capillaries per type I fiber;Name=Ham meat weight;Name=pH 45 minutes post mortem;Name=Fat androstenone level (120 days);Name=Fat andros…
3	42000001	42500000	P-value:0.000741171273253449(TajimaD);	List:GNPTG;UNKL;C16orf91;NOXO1;GFER;SYNGR3;ZNF598;NPW;SLC9A3R2;NTHL1;TSC2;PKD1;MLST8;BRICD5;PGP;E4F1;DNASE1L2;ECI1;SNORD60;SNORD60;	List:Name=Osteochondrosis score;Name=Cortisol level;Name=Lactate dehydrogenase level;Name=Bicarbonate level;Name=Carbon dioxide level;Name=Haptoglobin concentration;Name=HDL cholesterol;Name=Mean corpuscular volume;Name=Creatine-phospho-kinase test;Name=Number of capillaries per type I fiber;Name=Ham meat weight;Name=pH 45 minutes post mortem;Name=Fat androstenone level (120 days);Name=Fat andros…
3	60330301	61085887	P-value:0.000671605617379223(LRH);	List:KDM3A;CD8B;SMYD1;FABP1;THNSL2;RMND5A;CD8A;	List:Name=Osteochondrosis score;Name=Feet and leg conformation;Name=Lactate dehydrogenase level;Name=Haptoglobin concentration;Name=HDL cholesterol;Name=Mean corpuscular volume;Name=Blood pH;Name=Base excess;Name=Number of capillaries per type I fiber;Name=Ham meat weight;Name=pH 45 minutes post mortem;Name=Fat androstenone level (120 days);Name=Fat androstenone level (140 days);Name=Body weight …
3	106000001	106500000	P-value:0.00267060358191602(TajimaD);	List:	List:Name=Leg conformation (overall);Name=Lactate dehydrogenase level;Name=Sodium level;Name=Toll-like receptor 2 level;Name=pH 45 minutes post mortem;Name=Fat androstenone level (120 days);Name=Fat androstenone level (140 days);Name=Semimembranosus angle;Name=Shear force at first peak;Name=average daily gain (10-22 weeks);Name=Bone mineral density;
3	121965895	123131668	P-value:0.00211626295506595(LRH);	List:KLHL29;	List:Name=rhinitis;Name=Sodium level;Name=Toll-like receptor 2 level;Name=pH 24 hr post mortem (ham);Name=pH 45 minutes post mortem;Name=pH for Semispinalis Capitis;Name=Biceps brachii length;Name=intestinal fat weight;Name=Bone mineral density;Name=Semen volume;
3	131354814	132000000	P-value:0.00982359034831659(LRH);0.000357736189806629(TajimaD);	List:	List:Name=rhinitis;Name=Sodium level;Name=pH 24 hr post mortem (ham);Name=pH 45 minutes post mortem;Name=intestinal fat weight;Name=Small intestine length;
3	132000001	132500000	P-value:7.45955287385203e-05(TajimaD);	List:	List:Name=rhinitis;Name=Sodium level;Name=pH 24 hr post mortem (ham);Name=pH 45 minutes post mortem;Name=intestinal fat weight;Name=Small intestine length;
4	15442620	16417353	P-value:0.00125430995396236(LRH);	List:TATDN1;FAM91A1;TRMT12;RNF139;CU468433.4;MTSS1;TMEM65;NDUFB9;	List:Name=Thawing loss;Name=Abdominal fat percentage;Name=Taste intensity;Name=Backfat at tenth rib (22 weeks);Name=Loin eye area (22 weeks of age);Name=Subacid smell;Name=Backfat at last rib (16 weeks);Name=Average daily gain (on test);Name=average daily gain (birth-end of test);Name=Average Daily Gain (EBV);Name=Average daily gain (birth-10 weeks);Name=average daily gain (birth-70 kg);Name=Embr…
4	19240147	20025001	P-value:0.000781243115030805(LRH);	List:SNTB1;MTBP;MRPL13;COL14A1;DEPTOR;	List:Name=Thawing loss;Name=Abdominal fat percentage;Name=Taste intensity;Name=Backfat at tenth rib (22 weeks);Name=Loin eye area (22 weeks of age);Name=Subacid smell;Name=Backfat at last rib (16 weeks);Name=Average daily gain (on test);Name=average daily gain (birth-end of test);Name=Average Daily Gain (EBV);Name=Average daily gain (birth-10 weeks);Name=average daily gain (birth-70 kg);Name=Body…
4	21561983	22140859	P-value:0.00224970175983452(LRH);	List:EXT1;5S_rRNA;	List:Name=Sarcocystis miescheriana IgG levels;Name=Thawing loss;Name=Polyunsaturated fatty acid percentage;Name=Monounsaturated fatty acid percentage;Name=Ratio of polyunsaturated fatty acids to saturated fatty acids;Name=Abdominal fat percentage;Name=Taste intensity;Name=Backfat at tenth rib (22 weeks);Name=Loin eye area (22 weeks of age);Name=Subacid smell;Name=Backfat at last rib (16 weeks);Na…
4	31000001	31500000	P-value:0.00200806820072198(TajimaD);	List:TMEM74;EMC2;5S_rRNA;	List:Name=Taste intensity;Name=Backfat at tenth rib (22 weeks);Name=Loin eye area (22 weeks of age);Name=Subacid smell;Name=Backfat at last rib (16 weeks);Name=Oleic acid percentage;Name=Fat androstenone level (100 days);Name=Average daily gain (on test);Name=average daily gain (birth-end of test);Name=Average Daily Gain (EBV);Name=average daily gain (birth-70 kg);Name=Body weight (46 days);Name=…
4	110778235	111278235	P-value:2.41095645296951e-05(FST);	List:ADAM30;REG4;	List:Name=Hemolytic complement activity (classical pathway);Name=Margaric acid percentage;Name=Meat color-a;Name=subjective pork odor;Name=Japanese color scale;Name=Average daily gain (on test);Name=average daily gain (birth-end of test);Name=Average Daily Gain (EBV);Name=average daily gain (birth-70 kg);Name=Body weight (46 days);Name=average daily gain (5-7 weeks);
4	111323472	111823472	P-value:0.0024377996535454(FST);	List:CH242-150C11.4;CH242-38B5.3;HMGCS2;PHGDH;ZNF697;HSD3B;HAO2;WARS;	List:Name=Hemolytic complement activity (classical pathway);Name=Margaric acid percentage;Name=Meat color-a;Name=subjective pork odor;Name=Japanese color scale;Name=Average daily gain (on test);Name=average daily gain (birth-end of test);Name=Average Daily Gain (EBV);Name=average daily gain (birth-70 kg);Name=Body weight (46 days);Name=average daily gain (5-7 weeks);
4	131173303	133733386	P-value:0.000594587154689963(LRH);	List:DPYD;U6;U6;U6;ssc-mir-137;7SK;	List:Name=Hemolytic complement activity (classical pathway);Name=Calcium level;Name=Mean corpuscular hemoglobin concentration;Name=Knuckle ham weight;Name=Average daily gain (on test);Name=average daily gain (birth-end of test);Name=Average Daily Gain (EBV);Name=average daily gain (birth-70 kg);Name=Body weight (46 days);
4	134002015	134585249	P-value:0.00218874335003461(LRH);	List:ALG14;CNN3;F3;ABCD3;	List:Name=Hemolytic complement activity (classical pathway);Name=Calcium level;Name=Mean corpuscular hemoglobin concentration;Name=Knuckle ham weight;Name=Average daily gain (on test);Name=average daily gain (birth-end of test);Name=Average Daily Gain (EBV);Name=average daily gain (birth-70 kg);Name=Body weight (46 days);
4	139460507	139960507	P-value:0.000178410240861182(FST);	List:PKN2;GBP4;GBP2;GBP1;CCBL2;GTF2B;	List:Name=Calcium level;Name=PRRSV Susceptibility;
4	141798308	142298308	P-value:0.00273358671843837(FST);	List:SH3GLB1;CLCA1;CLCA2;ODF2L;	List:Name=Backfat between 6th and 7th ribs;Name=Lean meat weight;Name=Skin weight;Name=Bone percentage;Name=bone weight;Name=average daily gain (3-5 weeks);
5	4605248	5261010	P-value:0.00235621418169774(LRH);	List:EP300;XPNPEP3;ST13;SLC25A17;MCHR1;MKL1;SGSM3;ADSL;snoU13;	List:Name=Time spent lying;Name=Activity during lying;Name=Platelet count;
5	10241962	10936539	P-value:0.0108023334734968(XPEHH);0.00777571530326737(LRH);	List:	List:Name=Change in interferon-gamma level;Name=Meat color-b;Name=Myofibril fragmentation index;Name=Rigor mortis;
5	46000001	46500000	P-value:0.00163660305445384(TajimaD);	List:U6;	List:Name=Meat color-b;Name=uterine horn length;
5	59000001	59500000	P-value:0.00113662074460693(TajimaD);	List:LMO3;U6;	List:Name=Meat color-b;Name=uterine horn length;
5	64596288	65459371	P-value:0.000850518301708014(LRH);	List:CLEC1B;CLEC12A;CLEC2B;KLRF1;CD69;CLECL1;CLEC12B;KLRB1;A2M;PHC1;M6PR;KLRG1;A2ML1;	List:Name=subjective abnormal odor;Name=Inside ham weight;Name=Carcass temperature (24 hr post-mortem) ;Name=Empty body protein linear;
5	66400848	66990464	P-value:0.000589813250602478(LRH);	List:PIANP;NCAPD2;GAPDH;IFFO1;NOP2;CHD4;ACRBP;ING4;ZNF384;VAMP1;TAPBPL;CD27;LTBR;SCNN1A;TNFRSF1A;PLEKHG6;CD9;CD9;SCARNA11;	List:Name=subjective abnormal odor;Name=Inside ham weight;Name=Carcass temperature (24 hr post-mortem) ;Name=Empty body protein linear;Name=Total saturated fatty acids;Name=Unsaturated fatty acid content;
5	87726880	88226880	P-value:0.000392113742020195(FST);	List:NR1H4;GAS2L3;UHRF1BP1L;DEPDC4;U6;	List:Name=Time spent drinking;Name=Phagocytic activity;Name=Empty body protein content;
5	90468794	91204223	P-value:0.00220706979474938(LRH);	List:5S_rRNA;ssc-mir-135-2;Metazoa_SRP;	List:Name=Time spent drinking;Name=Phagocytic activity;Name=Empty body protein content;
5	92000001	92500000	P-value:0.000738187269168751(TajimaD);	List:USP44;METAP2;FGD6;NR2C1;5S_rRNA;ssc-mir-331;SNORA31;	List:Name=Time spent drinking;
5	97775183	98363751	P-value:0.000902896330293501(XPEHH);	List:	List:Name=Conductivity 45 minutes post-mortem;
5	104932709	105513213	P-value:0.000957192554145836(LRH);	List:ACSS3;LIN7A;U1;	List:Name=Conductivity 45 minutes post-mortem;
6	3253039	4000000	P-value:0.00984256731656119(XPEHH);9.54411063146558e-05(TajimaD);	List:COX4I1;EMC8;C16orf74;GINS2;GSE1;	List:Name=Time spent socializing;Name=Mean corpuscular hemoglobin content;Name=CO2 partial pressure;Name=skatole, laboratory;
6	13672755	14477172	P-value:0.00813814195513929(FST);0.00981737426569518(LRH);	List:CALB2;ZNF19;CHST4;TAT;AP1G1;U6;SNORD71;U6;	List:Name=Time spent socializing;Name=Salmonella count in spleen;Name=Mean corpuscular hemoglobin content;Name=CO2 partial pressure;Name=Pseudorabies susceptibility;Name=Hind hock weight;Name=Empty body lipid content;Name=Outside ham weight;
6	29332606	30112378	P-value:0.000838887831464019(LRH);	List:TOX3;	List:Name=Salmonella count in spleen;Name=Empty body lipid content;Name=Outside ham weight;Name=Skin percentage;Name=Shoulder weight, picnic;Name=Smell intensity;
6	45617552	46325957	P-value:0.000988141394922759(LRH);	List:GSK3A;DMRTC2;LYPD4;CD177;CD177;CD177;ZNF526;DEDD2;TEX101;BSPH1;BSPH1;BSPH1;ETHE1;ZNF575;XRCC1;IRGQ;ZNF576;ZNF428;GRIK5;CADM4;ATP1A3;PHLDB3;LYPD3;RABAC1;CH242-183C8.3;CH242-183C8.3;CH242-183C8.3;CH242-183C8.3;CH242-183C8.3;CH242-183C8.3;CH242-183C8.3;CH242-183C8.3;CXCL17;ARHGEF1;CD79-ALPHA;SNORD112;	List:Name=Time spent feeding;Name=Salmonella count in spleen;Name=Small intestinal Escherichia coli F18 receptor;Name=Smell intensity;Name=Stiffness;Name=subjective boar flavor in lean;Name=Backfat between 3rd and 4th last ribs;Name=subjective pork flavor in fat;Name=average daily gain (birth-3 weeks);
6	71496000	71996000	P-value:0.000192258373906462(FST);	List:ALDH4A1;EMC1;MRTO4;PQLC2;CAPZB;	List:Name=Time spent feeding;Name=Salmonella count in spleen;Name=Cholesterol level in meat;Name=Flavor score;Name=Smell intensity;Name=Stiffness;Name=subjective boar flavor in lean;Name=Backfat between 3rd and 4th last ribs;Name=subjective pork flavor in fat;Name=Loin eye area (10 weeks of age);Name=Loin eye area (19 weeks of age);Name=Liver and gallbladder weight;Name=Backfat at last rib (10 we…
6	77000001	77500000	P-value:0.00157999303961102(TajimaD);	List:LIN28;HMGN2;RPS6KA1;PAFAH2;EXTL1;SLC30A2;TRIM63;PDIK1L;CNKSR1;CATSPER4;5S_rRNA;	List:Name=Time spent feeding;Name=Salmonella count in spleen;Name=Cholesterol level in meat;Name=Flavor score;Name=Smell intensity;Name=Stiffness;Name=subjective boar flavor in lean;Name=Backfat between 3rd and 4th last ribs;Name=subjective pork flavor in fat;Name=Loin eye area (10 weeks of age);Name=Loin eye area (19 weeks of age);Name=Liver and gallbladder weight;Name=Backfat at last rib (10 we…
6	85000001	85650964	P-value:0.00299068970149841(FST);0.00665465549012574(TajimaD);	List:ZMYM4;AGO4;AGO1;AGO3;TEKT2;ADPRHL2;COL8A2;5S_rRNA;U2;SNORD22;	List:Name=Time spent feeding;Name=Salmonella count in spleen;Name=Interleukin-2 level;Name=Cholesterol level in meat;Name=Flavor score;Name=Smell intensity;Name=Stiffness;Name=subjective boar flavor in lean;Name=Backfat between 3rd and 4th last ribs;Name=subjective pork flavor in fat;Name=Loin eye area (10 weeks of age);Name=Loin eye area (19 weeks of age);Name=Liver and gallbladder weight;Name=B…
6	93314457	95000000	P-value:0.00149667268276432(LRH);0.00175858436860019(TajimaD);	List:EPB41L3;	List:Name=Time spent feeding;Name=Salmonella count in spleen;Name=Interleukin-2 level;Name=Cholesterol level in meat;Name=Flavor score;Name=Smell intensity;Name=Stiffness;Name=subjective boar flavor in lean;Name=Backfat between 3rd and 4th last ribs;Name=subjective pork flavor in fat;Name=Loin eye area (10 weeks of age);Name=Loin eye area (19 weeks of age);Name=Backfat at last rib (10 weeks);Name…
6	109000001	109500000	P-value:0.00138387641225086(TajimaD);	List:GAREM;KLHL14;U6;	List:Name=Time spent feeding;Name=Salmonella count in spleen;Name=Interleukin-2 level;Name=Cholesterol level in meat;Name=Flavor score;Name=Smell intensity;Name=Stiffness;Name=subjective boar flavor in lean;Name=Backfat between 3rd and 4th last ribs;Name=subjective pork flavor in fat;Name=Loin eye area (10 weeks of age);Name=Loin eye area (19 weeks of age);Name=Backfat at last rib (10 weeks);Name…
6	148184913	149000000	P-value:0.00940389593292257(LRH);0.002202812811346(TajimaD);	List:OSBPL9;OSBPL9;EPS15;RNF11;TTC39A;CDKN2C;FAF1;5S_rRNA;U6;	List:Name=backfat (average) thickness - by Fat-O-Meater;
7	11916877	12987338	P-value:0.0065520145223783(FST);0.00294898490888507(LRH);	List:JARID2;DTNBP1;MYLIP;GMPR;ATXN1;SNORD112;SNORD112;	List:Name=Time spent rooting;Name=Carcass width (minimum);Name=NADPH-generating enzyme activity;Name=Smell intensity - fat;Name=average daily gain (birth-30 kg);Name=Average daily gain (4-10 weeks);
7	23206164	23706164	P-value:0.00217547045680622(FST);	List:OR2B2;OR2B6;	List:Name=Time spent rooting;Name=NADPH-generating enzyme activity;Name=Smell intensity - fat;Name=Fat androstenone level (160 days);Name=Backfat at last lumbar (14 weeks);Name=Fat androstenone level;Name=average daily gain (birth-30 kg);Name=Average daily gain (4-10 weeks);Name=Body weight (30 weeks);
7	68684579	69500000	P-value:0.00396689711730747(FST);0.00291420530599115(TajimaD);	List:MBIP;BRMS1L;INSM2;NFKBIA;PSMA6;	List:Name=Number of ribs;Name=Belly percentage;Name=average daily gain (birth-30 kg);
7	70535955	73445898	P-value:0.00124615261624239(XPEHH);	List:EGLN3;NPAS3;NPAS3;NPAS3;NUBPL;GPR33;HEATR5A;HECTD1;AP4S1;SCFD1;U6;7SK;U6;U6;	List:Name=Umbilical hernia;Name=Number of ribs;Name=Belly percentage;Name=average daily gain (birth-30 kg);
7	76500001	77000000	P-value:0.00101292360868949(TajimaD);	List:	List:Name=Umbilical hernia;Name=Number of ribs;Name=Belly percentage;Name=average daily gain (birth-30 kg);
7	78000001	79500000	P-value:0.00959549921437142(LRH);0.00167696266978587(TajimaD);	List:NOVA1;5S_rRNA;	List:Name=Umbilical hernia;Name=Number of ribs;Name=Belly percentage;Name=average daily gain (birth-30 kg);
7	82401282	82901282	P-value:0.000212320209579397(FST);	List:TRAV10;TRAV14DV4;TRAV14DV4;TRAV14DV4;TRAV8-1;TRAV8-1;TRAV9-1;TRAV8-3;OR4E2;	List:Name=Number of ribs;Name=Belly percentage;Name=average daily gain (birth-30 kg);
7	105008597	106391895	P-value:0.000789572912307523(LRH);	List:TTLL11;TGFB3;IFT43;GPATCH2L;ESRRB;VASH1;ANGEL1;LRRC74A;IRF2BPL;ZDHHC22;7SK;	List:Name=Number of ribs;Name=Belly percentage;Name=Number of white fibers;Name=R-value;Name=Average lactate;Name=R-value / diameter of white fibers;Name=Lactate / diameter of white fibers;Name=Diameter of type I muscle fibers;Name=average daily gain (birth-30 kg);Name=Left teat number;
7	114914638	115505238	P-value:0.00119839478065109(LRH);	List:	List:Name=Belly percentage;Name=Number of white fibers;Name=R-value;Name=Average lactate;Name=R-value / diameter of white fibers;Name=Lactate / diameter of white fibers;Name=Diameter of type I muscle fibers;Name=Longissimus muscle length;Name=average daily gain (birth-30 kg);
8	32959162	33532831	P-value:0.00226610330887667(XPEHH);	List:RHOH;CHRNA9;RBM47;APBB2;NSUN7;SNORD113;	List:Name=Time spent walking;Name=Inguinal hernia;Name=N1c-positive leukocyte number;Name=IgM-positive leukocyte number;Name=Loin muscle width;Name=Lipid accretion rate;Name=Uterine capacity;
8	34538255	35038255	P-value:0.000590638253520015(FST);	List:TMEM33;SLC30A9;BEND4;U6;	List:Name=Time spent walking;Name=N1c-positive leukocyte number;Name=IgM-positive leukocyte number;Name=Loin muscle width;Name=Lipid accretion rate;Name=Uterine capacity;
8	36637300	37222953	P-value:0.00230448856558785(LRH);	List:YIPF7;GUF1;GNPDA2;	List:Name=Time spent walking;Name=N1c-positive leukocyte number;Name=IgM-positive leukocyte number;Name=Loin muscle width;Name=Lipid accretion rate;Name=Uterine capacity;
8	49427244	50000000	P-value:0.00220511907913046(FST);0.000950418046353958(TajimaD);	List:TMEM144;RXFP1;	List:Name=N1c-positive leukocyte number;Name=IgM-positive leukocyte number;Name=Bilirubin level;Name=Uterine capacity;
8	53000001	53500000	P-value:0.000591008877491225(TajimaD);	List:	List:Name=N1c-positive leukocyte number;Name=IgM-positive leukocyte number;Name=Bilirubin level;Name=Uterine capacity;
8	54201619	55432026	P-value:0.000671590984623438(FST);0.00183838541176928(TajimaD);	List:NAF1;NPY1R;NPY5R;SNORA18;	List:Name=N1c-positive leukocyte number;Name=IgM-positive leukocyte number;Name=Bilirubin level;Name=Uterine capacity;
8	55529571	56029571	P-value:0.000443920595989189(FST);	List:MARCH1;	List:Name=N1c-positive leukocyte number;Name=IgM-positive leukocyte number;Name=Bilirubin level;Name=Uterine capacity;
8	80137779	80677298	P-value:7.66702732715174e-05(LRH);	List:MND1;TRIM2;FHDC1;	List:Name=Hip structure;Name=Bilirubin level;Name=Temperature 40 minutes post mortem (loin);Name=Uterine capacity;
8	85931505	86481851	P-value:0.00211780106407322(LRH);	List:ARHGAP10;PRMT9;TMEM184C;EDNRA;	List:Name=Hip structure;Name=Bilirubin level;Name=Temperature 40 minutes post mortem (loin);Name=Uterine capacity;
8	121076230	121668392	P-value:0.00127487493024503(LRH);	List:ETNPPL;SNORA18;U11;	List:Name=Temperature 40 minutes post mortem (loin);Name=Backfat linear at last rib;Name=Backfat at tenth rib (13 weeks);Name=Total body fat tissue linear;Name=Uterine capacity;
8	141069314	141844565	P-value:0.00233435812891403(LRH);	List:SLC10A6;PTPN13;	List:Name=Monocyte number;Name=Cooking yield;Name=Weight of ovary;
9	14262022	14889876	P-value:0.000763823975835631(LRH);	List:NARS2;	List:Name=Leptin level;Name=Myristic acid percentage;Name=Belly fat area;Name=mummified pigs;
9	43104581	43636414	P-value:0.000622745983509976(LRH);	List:ARHGAP20;	List:Name=pH 40 minutes post mortem (ham);Name=average daily gain (4-13 weeks);
9	51575335	52215451	P-value:0.00165585450413275(LRH);	List:RNF26;C1QTNF5;USP2;CD90;PVRL1;PVRL1;	List:Name=pH 40 minutes post mortem (ham);Name=External fat on loin;
9	54265643	54975241	P-value:0.00216980625247509(LRH);	List:ssc-mir-125b-1;ssc-mir-100;ssc-let-7a-1;	List:Name=pH 40 minutes post mortem (ham);Name=External fat on loin;
9	60577977	61253307	P-value:0.00131216252680044(LRH);	List:	List:Name=pH 40 minutes post mortem (ham);Name=External fat on loin;Name=Neck weight;
9	62155224	62997572	P-value:0.000365472665672106(LRH);	List:ARHGAP32;ARHGAP32;BARX2;TMEM45B;PRDM10;APLP2;SNORD112;SNORD112;	List:Name=Anal atresia;Name=pH 40 minutes post mortem (ham);Name=External fat on loin;Name=Neck weight;
9	109000001	109500000	P-value:0.00283087053953145(TajimaD);	List:	List:Name=Immunoglobulin G level;Name=pH 40 minutes post mortem (ham);Name=External fat on loin;Name=Neck weight;
9	111500001	112200970	P-value:0.00325421351313226(FST);0.00163293760914901(TajimaD);	List:	List:Name=Gait score (overall);Name=Immunoglobulin G level;Name=pH 40 minutes post mortem (ham);Name=Neck weight;
9	114391882	114891882	P-value:0.000335482259120279(FST);	List:ORC5;	List:Name=Gait score (overall);Name=Immunoglobulin G level;Name=pH 40 minutes post mortem (ham);Name=Neck weight;
9	117039114	117539114	P-value:0.00104229825869795(FST);	List:CCDC71L;PIK3CG;	List:Name=Gait score (overall);Name=Immunoglobulin G level;Name=pH 40 minutes post mortem (ham);Name=Neck weight;
9	118036240	118728392	P-value:0.00213825429449566(LRH);	List:DUS4L;BCAP29;SLC26A4;DLD;LAMB1;snoU109;	List:Name=Gait score (overall);Name=Immunoglobulin G level;Name=pH 40 minutes post mortem (ham);Name=Neck weight;
9	133715937	134215937	P-value:0.00074747852919177(FST);	List:LHX4-AS1;	List:Name=Reproductive tract weight;
9	141500001	142776652	P-value:0.00760448316499729(LRH);0.000561378445381505(TajimaD);	List:CENPF;PTPN14;SMYD2;PROX1;U6;	List:Name=Salmonella shedding status;
9	147676023	148582027	P-value:0.00177805366006412(LRH);	List:PLXNA2;CD34;ssc-mir-29b-2;ssc-mir-29c;	List:
10	3726334	4503069	P-value:0.00110796386423595(XPEHH);	List:	List:Name=Number of capillaries per muscle fiber;Name=Number of capillaries per type IIa fiber;
10	8557402	9140050	P-value:0.000710692751975661(LRH);	List:ESRRG;	List:Name=Number of capillaries per muscle fiber;Name=Number of capillaries per type IIa fiber;Name=indole, laboratory;
10	23761021	24809430	P-value:0.00646603581679228(XPEHH);0.00389786072957066(LRH);0.000337646332178684(TajimaD);	List:KCNT2;CFH;CFH;CFH;TP53BP2;FBXO28;ASPM;ZBTB41;CRB1;U6;	List:Name=Number of capillaries per muscle fiber;Name=Number of capillaries per type IIa fiber;Name=Average daily lean meat gain;
10	27079522	27626440	P-value:0.00171646998638808(LRH);	List:NR5A2;ZNF281;KIF14;	List:Name=Number of capillaries per muscle fiber;Name=Number of capillaries per type IIa fiber;
10	35529569	36029569	P-value:0.000104076221205229(FST);	List:FRMD3;	List:Name=Average instron (star probe) force;
10	51615961	52196154	P-value:0.000173816023542717(LRH);	List:CDNF;MRPL51;	List:Name=Average instron (star probe) force;Name=Connective tissue amount;
10	53193550	54189074	P-value:0.00174085554759618(LRH);	List:YME1L1;MASTL;MPP7;MKX;RAB18;	List:
10	69606206	70196023	P-value:0.000245170411453777(LRH);	List:TAF3;ITIH2;	List:
10	77081041	77684780	P-value:0.000725768272418215(LRH);	List:ARL5B;RNaseP_nuc;	List:
11	558325	1500000	P-value:0.00888598962878717(FST);0.00295794376246361(TajimaD);	List:MICU2;FGF9;	List:
11	7558011	8500000	P-value:0.0027721473294009(LRH);0.00467898557745687(TajimaD);	List:HSPH1;B3GALTL;FRY;U6;	List:
11	60500001	61000000	P-value:0.00105746914016551(TajimaD);	List:	List:Name=Eosinophil number;Name=Backfat at last rib (19 weeks);Name=Backfat at tenth rib (19 weeks);
11	61000001	61500000	P-value:0.000827080329676812(TajimaD);	List:	List:Name=Eosinophil number;Name=Backfat at last rib (19 weeks);Name=Backfat at tenth rib (19 weeks);
11	73117105	73832386	P-value:0.00147590377824236(FST);0.00108079329089772(LRH);	List:HS6ST3;MBNL2;	List:Name=Eosinophil number;Name=Backfat at last rib (19 weeks);Name=Backfat at tenth rib (19 weeks);
11	84202512	84740912	P-value:0.000941244567622013(XPEHH);	List:COL4A1;COL4A2;RAB20;	List:
11	85500001	86066860	P-value:0.00872944062156789(XPEHH);0.00585546325688913(TajimaD);	List:TUBGCP3;	List:Name=Average glycogen;Name=Feed intake per feeding (55-80 kg);Name=Femur bone mineral density;
12	16500001	17000000	P-value:0.000591071824485777(TajimaD);	List:EFCAB13;CD61;MYL4;CDC27;KANSL1;	List:Name=Right teat number;
12	55500001	56000000	P-value:0.00135946920903352(TajimaD);	List:CHD3;KCNAB3;TRAPPC1;CNTROB;ALOX15B;ALOX12B;HES7;PER1;TMEM107;C17orf59;AURKB;CTC1;PFAS;RANGRF;SLC25A35;ARHGEF15;ODF4;SCARNA21;U8;	List:
12	56000001	56500000	P-value:0.00325827106074347(TajimaD);	List:ODF4;KRBA2;RPL26;RNF222;MYH10;U6;U6;	List:
12	59752492	60386607	P-value:0.0004585501119726(LRH);	List:ELAC2;ARHGAP44;	List:
13	7017466	7727614	P-value:0.00231761020873567(LRH);	List:KCNH8;KCNH8;	List:Name=Sarcocystis miescheriana IgM levels;
13	28385089	29204780	P-value:0.00248338343690624(XPEHH);	List:TRAK1;CCK;LYZL4;VPAC1;SEC22C;SS18L2;NKTR;ZBTB47;KLHL40;HHATL;CCDC13;HIGD1A;ACKR2;ZNF662;POMGNT2;FAM198A;	List:Name=Basophil number;Name=CD4-negative, CD8-positive leukocyte percentage;Name=CD4-negative, CD8-negative leukocyte percentage;Name=CD8-positive leukocyte percentage;Name=Juiciness score;Name=androstenone, sensory panel;
13	32500001	33469455	P-value:0.0065158981348028(FST);0.00521612942202654(LRH);0.00287591002275367(TajimaD);	List:LRRC2;TDGF1;TDGF1;PRSS46;PRSS45;MYL3;PTH1R;PRSS50;SETD2;NBEAL2;KLHL18;CCR2;CCR2;CCR5;CCRL2;LTF;TMEM7;	List:Name=Basophil number;Name=CD4-negative, CD8-positive leukocyte percentage;Name=CD4-negative, CD8-negative leukocyte percentage;Name=CD8-positive leukocyte percentage;Name=Juiciness score;Name=androstenone, sensory panel;
13	35139051	35714161	P-value:0.000881358691616541(LRH);	List:MST1;AMIGO3;GMPPB;IP6K1;CDHR4;FAM212A;UBA7;TRAIP;CAMKV;MST1R;MON1A;RBM6;RHOA;	List:Name=Basophil number;Name=CD4-negative, CD8-positive leukocyte percentage;Name=CD4-negative, CD8-negative leukocyte percentage;Name=CD8-positive leukocyte percentage;Name=androstenone, sensory panel;
13	37971795	38773191	P-value:0.00237071065445771(LRH);	List:ITIH4;SFMBT1;PRKCD;TKT;DCP1A;GNL3;GLT8D1;SPCS1;SPCS1;NEK4;ITIH1;ITIH3;SNORD69;SNORD19;SNORD63;SNORD19B;	List:Name=Basophil number;Name=CD4-negative, CD8-positive leukocyte percentage;Name=CD4-negative, CD8-negative leukocyte percentage;Name=CD8-positive leukocyte percentage;Name=androstenone, sensory panel;
13	57334052	57834052	P-value:0.00146755877358262(FST);	List:CU468856.2;CU468856.1;	List:Name=Basophil number;Name=CD4-negative, CD8-positive leukocyte percentage;Name=CD4-negative, CD8-negative leukocyte percentage;Name=CD8-positive leukocyte percentage;Name=androstenone, sensory panel;
13	90026144	91000000	P-value:0.00504162258612739(LRH);0.00407371837589582(TajimaD);	List:RASA2;RNF7;GRK7;GK5;XRN1;ATR;ZBTB38;	List:Name=Basophil number;Name=androstenone, sensory panel;Name=pH 40 minutes post mortem (loin);Name=Scapula length;Name=Ulna length;
13	93000001	94000000	P-value:0.00938531001932397(LRH);0.000534702550855849(TajimaD);	List:	List:Name=Basophil number;Name=androstenone, sensory panel;Name=pH 40 minutes post mortem (loin);Name=Scapula length;Name=Ulna length;
13	94000001	94500000	P-value:0.00139404772282729(TajimaD);	List:PLOD2;PLSCR4;U6;U6;	List:Name=Basophil number;Name=androstenone, sensory panel;Name=pH 40 minutes post mortem (loin);Name=Scapula length;Name=Ulna length;
13	94500001	95000000	P-value:0.001576955569544(TajimaD);	List:PLSCR5;	List:Name=Basophil number;Name=androstenone, sensory panel;Name=pH 40 minutes post mortem (loin);Name=Scapula length;Name=Ulna length;
13	95000001	95500000	P-value:0.00317455322329149(TajimaD);	List:ZIC1;ZIC4;7SK;	List:Name=Basophil number;Name=androstenone, sensory panel;Name=pH 40 minutes post mortem (loin);Name=Scapula length;Name=Ulna length;
13	104807793	106000000	P-value:0.000120295508387214(FST);0.0041302819977461(TajimaD);	List:CCNL1;VEPH1;PTX3;7SK;	List:Name=Basophil number;Name=androstenone, sensory panel;Name=pH 40 minutes post mortem (loin);Name=Scapula length;Name=Ulna length;
13	107338079	107838079	P-value:0.000371901593612334(FST);	List:IQCJ;IQCJ-SCHIP1;U6;	List:Name=Basophil number;Name=androstenone, sensory panel;Name=pH 40 minutes post mortem (loin);Name=Scapula length;Name=Ulna length;
13	109500001	110000000	P-value:0.00326705732170575(TajimaD);	List:SPTSSB;	List:Name=Basophil number;Name=androstenone, sensory panel;Name=pH 40 minutes post mortem (loin);Name=Scapula length;Name=Ulna length;
13	126368581	126868581	P-value:0.000662453380310457(FST);	List:KCNMB3;PIK3CA;ACTL6A;MRPL47;NDUFB5;SNORA81;	List:Name=Basophil number;Name=androstenone, sensory panel;Name=pH 40 minutes post mortem (loin);Name=Scapula length;Name=Ulna length;
13	140032848	140947562	P-value:0.000233083292537017(FST);0.00907131703632724(LRH);	List:OPA1;HES1;CPN2;LRRC15;GP5;ATP13A3;	List:Name=Basophil number;Name=pH 40 minutes post mortem (loin);
13	154000001	154500000	P-value:0.00229758729611911(TajimaD);	List:	List:Name=Basophil number;Name=pH 40 minutes post mortem (loin);
14	8899685	9430979	P-value:0.00044900542623949(LRH);	List:ADAM28;	List:
14	9464684	10418680	P-value:0.000536641213355837(LRH);	List:ADAM28;ADAMDEC1;ADAM7;NEFL;NEFM;	List:
14	14467155	15717582	P-value:0.000235607996626808(LRH);	List:MSRA;PRSS55;RP1L1;SOX7;PINX1;XKR6;	List:
14	27795503	28373529	P-value:0.000998134520462379(LRH);	List:SLC15A4;	List:Name=Interferon-gamma to interleukin-10 ratio;Name=Homolonolenic acid percentage;Name=skatole, sensory panel;Name=subjective boar flavor in fat;Name=Relative area of type IIb fibers;
14	34500001	35000000	P-value:0.00142719501791707(TajimaD);	List:CUX2;FAM109A;SH2B3;SCA2;CIT;U6;	List:Name=Interferon-gamma to interleukin-10 ratio;Name=skatole, sensory panel;Name=subjective boar flavor in fat;
14	40000001	41066505	P-value:0.00590649277285371(LRH);0.00186781644497299(TajimaD);	List:TBX3;TBX5;RBM19;PLBD2;SDS;SDSL;LHX5;DTX1;RASAL1;U6;	List:Name=Interferon-gamma to interleukin-10 ratio;Name=skatole, sensory panel;Name=subjective boar flavor in fat;
14	46408884	47000000	P-value:0.00799620121773215(FST);0.00941039520406863(TajimaD);	List:MYO18B;SEZ6L;ASPHD2;HPS4;SRRD;TFIP11;TFIP11;	List:Name=Interferon-gamma to interleukin-10 ratio;
14	47220012	47946012	P-value:0.00646092914808949(XPEHH);0.00565411309493125(LRH);	List:	List:Name=Interferon-gamma to interleukin-10 ratio;
14	56000001	56500000	P-value:0.00183349565447546(TajimaD);	List:	List:Name=Interferon-gamma to interleukin-10 ratio;Name=Body weight (5 weeks);
14	91215078	91935430	P-value:0.000962795125178495(LRH);	List:U6;U6;U6;SNORA31;	List:Name=Shoulder weight, Boston;
14	125000001	125500000	P-value:0.00229140085793182(TajimaD);	List:ITPRIP;CFAP58;CFAP43;CFAP43;GSTO1;	List:Name=Granular leukocyte to lymphocyte ratio;Name=Shoulder weight, Boston;Name=Residual feed intake;
14	132228954	132824084	P-value:0.00180675935087293(LRH);	List:PDCD4;SHOC2;ADRA2A;	List:Name=Granular leukocyte to lymphocyte ratio;Name=Reflectance value;Name=Feed conversion ratio (55-80 kg);
14	140694805	141811095	P-value:0.0022053155082693(LRH);	List:GRK5;RGS10;BAG3;INPP5F;MCMBP;U6;	List:Name=Reflectance value;Name=subjective pork flavor in lean;Name=Light butt ham weight;Name=Meat color density;Name=Vaccenic acid percentage;
14	142996842	143745542	P-value:0.000531325506099245(LRH);	List:PLEKHG2;TACC2;BTBD16;PLEKHA1;HTRA1;RPS16;ZFP36;MED29;PAF1;SAMD4B;GMFG;U6;	List:Name=Reflectance value;Name=subjective pork flavor in lean;Name=Light butt ham weight;Name=Meat color density;Name=Vaccenic acid percentage;
15	10707225	11251978	P-value:0.00114212516062717(LRH);	List:	List:
15	30525571	31025571	P-value:0.000147845106638123(FST);	List:	List:Name=Dressing - Ham over carcass;
15	34978926	36427746	P-value:0.00340328704476911(XPEHH);0.00546542437854647(LRH);	List:TFCP2L1;CLASP1;GLI2;PTPN18;SCTR;CFAP221;TMEM177;PTPN4;7SK;	List:Name=Dressing - Ham over carcass;Name=Percentage angular fibers;Name=Diameter of giant fibers;
15	36578337	37149046	P-value:0.00960180658949428(XPEHH);0.0029999464315561(LRH);	List:RALB;	List:Name=Dressing - Ham over carcass;Name=Percentage angular fibers;Name=Diameter of giant fibers;
15	48000001	48500000	P-value:0.000560549063177969(TajimaD);	List:	List:Name=Enterotoxigenic E. coli susceptibility;Name=Dressing - Ham over carcass;Name=Percentage angular fibers;Name=Diameter of giant fibers;
15	53000001	53500000	P-value:0.00119332269709338(TajimaD);	List:SNX25;LRP2BP;UFSP2;C4orf47;CCDC110;PDLIM3;ANKRD37;SORBS2;U6;	List:Name=Enterotoxigenic E. coli susceptibility;Name=Dressing - Ham over carcass;Name=Percentage angular fibers;Name=Diameter of giant fibers;
15	73500001	74000000	P-value:0.000688284419296979(TajimaD);	List:BAZ2B;MARCH7;CD302;LY75;	List:Name=Percentage angular fibers;Name=Diameter of giant fibers;
15	75000001	75500000	P-value:0.0027038814485285(TajimaD);	List:TANK;	List:Name=Percentage angular fibers;Name=Diameter of giant fibers;
15	75500001	76000000	P-value:0.0019627993936553(TajimaD);	List:TANK;PSMD14;TBR1;TBR1;SLC4A10;5S_rRNA;	List:Name=Percentage angular fibers;Name=Diameter of giant fibers;
15	123698296	124198296	P-value:0.00108283772351847(FST);	List:MAP2;	List:Name=Phosphate level;Name=Percentage angular fibers;Name=Diameter of giant fibers;Name=Cross-sectional area of type IIa muscle fibers;
15	134572402	135234250	P-value:0.000207081189258718(LRH);	List:ASIC4;TMEM198;CHPF;	List:Name=Phosphate level;Name=Percentage angular fibers;Name=Diameter of giant fibers;Name=Pale, soft, and exudative meat;Name=Cross-sectional area of type IIb muscle fibers;Name=1h-48h pH decline;
15	137280510	138000000	P-value:0.00113154691220929(XPEHH);0.0011065654853093(TajimaD);	List:SGPP2;	List:Name=Phosphate level;Name=Cross-sectional area of type IIb muscle fibers;
15	144922863	146786761	P-value:0.00143607928694656(LRH);	List:SP140;SP100;SP100;ITM2C;GPR55;SPATA3;C2orf72;HTR2B;C2orf57;PDE6D;COPS7B;NPPC;DIS3L2;U6;SNORA75;SNORD20;	List:Name=Phosphate level;
15	147737564	148792045	P-value:0.00358120774546433(FST);0.00844967443397149(LRH);	List:DGKD;DNAJB6;MROH2A;USP40;UGT1A8;HJURP;TRPM8;	List:Name=Phosphate level;
16	25000001	25500000	P-value:0.00266600253298535(TajimaD);	List:LIFR;OSMR;RICTOR;U6;U4;	List:Name=Backfat at last rib (22 weeks);Name=Lung weight;
16	26500001	27000000	P-value:0.0025794119883834(TajimaD);	List:	List:Name=Backfat at last rib (22 weeks);Name=Lung weight;
16	42000001	42500000	P-value:0.00188546659316516(TajimaD);	List:DEPDC1B;	List:Name=Backfat at last rib (22 weeks);Name=Lung weight;
16	70235266	71819562	P-value:0.00077768815748569(LRH);	List:CLINT1;LSM11;THG1L;SOX30;ADAM19;NIPAL4;CYFIP2;FNDC9;ITK;U6;U6;	List:Name=Backfat at last rib (22 weeks);Name=Total body fat tissue (22 weeks of age);Name=Ratio of ham fat weight to half carcass weight;Name=body weight (22 weeks);Name=body weight (19 weeks);
16	74945689	76245451	P-value:0.00188347864010785(XPEHH);0.000447868126128736(FST);0.00250107719857506(LRH);	List:MFAP3;FAM114A2;SNORA18;	List:Name=Total body fat tissue (22 weeks of age);Name=Ratio of ham fat weight to half carcass weight;Name=body weight (19 weeks);
16	80176198	82000000	P-value:0.000487932507308386(LRH);0.00255686977297059(TajimaD);	List:MTRR;FASTKD3;C5orf49;ADCY2;PAPD7;SRD5A1;NSUN2;UBE2QL1;MED10;	List:Name=Total body fat tissue (22 weeks of age);Name=Ratio of ham fat weight to half carcass weight;Name=body weight (19 weeks);Name=Ejaculation times;
16	83556833	84732765	P-value:0.000160109203723557(FST);0.00401045274967049(LRH);	List:	List:
17	3739769	4382350	P-value:0.00136252836827766(LRH);	List:MSR1;SNORA40;SNORA40;	List:
17	18500001	19000000	P-value:0.00103439857456319(TajimaD);	List:HAO1;TMX4;	List:
17	19000001	19861280	P-value:0.00586548616570082(LRH);0.00142438508624469(TajimaD);	List:PLCB1;	List:
17	33477431	34142898	P-value:0.00191617515470688(LRH);	List:FOXA2;	List:
17	35850479	36350479	P-value:3.85387155400485e-05(FST);	List:SIGLEC1;ADRA1D;SMOX;PANK2;MAVS;AP5S1;CDC25B;CENPB;SPEF1;C20orf27;ADAM33;U6;ssc-mir-103-2;	List:
17	36364151	37365356	P-value:0.000570086360642263(FST);0.00513465953902359(LRH);	List:VPS16;PCED1A;TMEM239;CPXM1;EBF4;TMC2;ADAM33;GFRA4;ATRN;C20orf194;NABC1;ITPA;DDRGK1;FASTKD5;UBOX5;AVP;OXT;MRPS26;PTPRA;U6;	List:
17	37389070	37889070	P-value:0.00114613296136123(FST);	List:TMC2;IDH3B;STK35;SNORD57;SNORD56;SNORD86;SNORD64;SNORD110;SNORA51;	List:
18	3161196	3661196	P-value:2.54432809764227e-05(FST);	List:DPP6;	List:
18	3851623	4395179	P-value:0.000556342057302928(LRH);	List:	List:
18	6000001	7633147	P-value:0.00545083709188621(LRH);0.00355704107505336(TajimaD);	List:CDK5;ASIC3;ABCB8;RHEB;ATG9B;NOS3;GIMAP4;GIMAP6;TMEM176A;TMEM176B;PRKAG2;KCNH2;NUB1;GIMAP2;AOC1;GIMAP1;GIMAP1;GIMAP8;FAM115A;TAS2R41;TAS2R60;SMARCD3;EPHA1;ssc-mir-671;WDR86;ABCF2;FAM131B;CLCN1;IQCA1P1;ASB10;GBX1;AGAP3;CASP2;TMUB1;TMEM139;GSTK1;FASTK;SLC4A2;TAS2R40;TAS2R39;OR9A2;TRPV5;C7orf34;KEL;ssc-mir-671;	List:Name=Backfat at tenth rib (16 weeks);
18	52535500	53040806	P-value:0.00935437354383617(XPEHH);0.0050987215110222(LRH);	List:MPP6;NPY;	List:
18	56830624	57542109	P-value:0.00179743186744319(XPEHH);	List:MRPL32;MRPL32;PSMA2;C7orf25;	List:
18	59000001	59500000	P-value:0.00155936854240779(TajimaD);	List:	List:

## Sheet: R
Chr	Position(begining)	Position(engding)	P-Value	Gene	QTL
1	22032625	23000000	P-value:0.00589707199289979(LRH);0.00274710991922232(TajimaD);	List:EPM2A;	List:Name=CD4-positive leukocyte percentage;Name=CD4-positive/CD8-positive leukocyte ratio;Name=White blood cell counts;Name=Melanoma susceptibility;Name=Drip loss;Name=Water holding capacity;Name=Leaf fat weight;Name=Loin muscle area;Name=Percentage type IIa fibers;Name=pH for Longissmus Dorsi;Name=Linoleic acid percentage;Name=Ratio of polyunsaturated fatty acids to saturated fatty acids;Name=N…
1	98500001	99000000	P-value:0.00254674740407977(TajimaD);	List:	List:Name=Front feet conformation;Name=Ear weight;Name=Ear area;Name=Hind leg conformation;Name=White blood cell counts;Name=Melanoma susceptibility;Name=Cholesterol level;Name=HDL/LDL ratio;Name=LDL cholesterol;Name=hematocrit;Name=Lymphocyte number;Name=Creatinine level;Name=Potassium level;Name=CD2-positive leukocyte number;Name=CD4-positive leukocyte number;Name=PRRSV antibody titer;Name=Shou…
1	129000001	129500000	P-value:0.00249939957599385(TajimaD);	List:CCPG1;RAB27A;RSL24D1;ssc-mir-628;	List:Name=Front feet conformation;Name=Ear weight;Name=Ear area;Name=Hind leg conformation;Name=White blood cell counts;Name=Melanoma susceptibility;Name=Cholesterol level;Name=HDL/LDL ratio;Name=LDL cholesterol;Name=hematocrit;Name=Lymphocyte number;Name=Creatinine level;Name=Potassium level;Name=CD2-positive leukocyte number;Name=CD4-positive leukocyte number;Name=PRRSV antibody titer;Name=Shou…
1	155000001	155500000	P-value:0.000796693203339101(TajimaD);	List:CERS3;LINS;ASB7;	List:Name=Front feet conformation;Name=Ear weight;Name=Ear area;Name=Hind leg conformation;Name=White blood cell counts;Name=Melanoma susceptibility;Name=hematocrit;Name=Lymphocyte number;Name=Creatinine level;Name=Potassium level;Name=CD2-positive leukocyte number;Name=CD4-positive leukocyte number;Name=PRRSV antibody titer;Name=Platelet distribution width;Name=Shoulder subcutaneous fat thicknes…
1	163208064	163934754	P-value:3.10821047433407e-06(XPEHH);	List:ZNF516;	List:Name=Front feet conformation;Name=Ear weight;Name=Ear area;Name=Hind leg conformation;Name=Ear size;Name=Front leg conformation;Name=Ear erectness;Name=White blood cell counts;Name=Melanoma susceptibility;Name=hematocrit;Name=Lymphocyte number;Name=Creatinine level;Name=Potassium level;Name=CD2-positive leukocyte number;Name=CD4-positive leukocyte number;Name=PRRSV antibody titer;Name=Platel…
1	166000001	166500000	P-value:0.00250097154495218(TajimaD);	List:C18orf63;FBXO15;	List:Name=Front feet conformation;Name=Ear weight;Name=Ear area;Name=Hind leg conformation;Name=Ear size;Name=Ear erectness;Name=White blood cell counts;Name=Melanoma susceptibility;Name=hematocrit;Name=Lymphocyte number;Name=Creatinine level;Name=Potassium level;Name=CD2-positive leukocyte number;Name=CD4-positive leukocyte number;Name=PRRSV antibody titer;Name=Platelet distribution width;Name=S…
1	214445463	215000000	P-value:0.00356420970219107(FST);0.00464830514769348(TajimaD);	List:	List:Name=Front feet conformation;Name=Hind leg conformation;Name=Ear size;Name=Ear erectness;Name=Salmonella count in spleen;Name=White blood cell counts;Name=Melanoma susceptibility;Name=hematocrit;Name=Lymphocyte number;Name=Creatinine level;Name=Potassium level;Name=CD2-positive leukocyte number;Name=CD4-positive leukocyte number;Name=PRRSV antibody titer;Name=Platelet distribution width;Name…
1	217500001	218000000	P-value:0.00328922743801422(TajimaD);	List:	List:Name=Front feet conformation;Name=Hind leg conformation;Name=Ear size;Name=Ear erectness;Name=Salmonella count in spleen;Name=White blood cell counts;Name=Melanoma susceptibility;Name=hematocrit;Name=Lymphocyte number;Name=Creatinine level;Name=Potassium level;Name=CD2-positive leukocyte number;Name=CD4-positive leukocyte number;Name=PRRSV antibody titer;Name=Platelet distribution width;Name…
1	292401082	293000000	P-value:0.00116184897586891(XPEHH);0.00926393026348971(TajimaD);	List:MEGF9;FBXW2;	List:Name=Vertebra number;Name=White blood cell counts;Name=Alkaline phosphatase activity;Name=C3c concentration;Name=backfat above muscle dorsi;Name=Conductivity 24 hours postmortem (ham);Name=backfat at mid-back;Name=Fat area percentage in carcass;Name=Percentage type I fibers;Name=Carcass length;Name=Loin and neck meat weight;Name=Fat-cuts percentage;Name=Lean cuts percentage;Name=Fat weight (…
1	300000001	301280268	P-value:0.000756470715254198(LRH);0.00328922743801422(TajimaD);	List:PBX3;LMX1B;U6;U5;	List:Name=Vertebra number;Name=Gait score (hind);Name=Thoracic vertebra number;Name=Red blood cell count;Name=Fat area percentage in carcass;Name=Spareribs weight;Name=Trimmed wholesale product / carcass weight;Name=pH for Biceps Femoris;Name=pH for Semispinalis Dorsi;Name=Trimmed wholesale product / live weight;Name=Backfat (average) thickness - ultrasound;Name=Conductivity 24 hours post-mortem;…
1	303030893	303675035	P-value:0.0017349081428496(LRH);	List:FAM73B;DOLPP1;CRAT;PPP2R4;WDR34;PKN3;ZDHHC12;ZER1;TBC1D13;ENDOG;C9orf114;CCBL1;LRRC8A;PHYHD1;DOLK;NUP188;SH3GLB2;U5;	List:Name=Thoracic vertebra number;Name=Fat area percentage in carcass;Name=Trimmed wholesale product / carcass weight;Name=pH for Biceps Femoris;Name=pH for Semispinalis Dorsi;Name=Trimmed wholesale product / live weight;Name=Backfat (average) thickness - ultrasound;Name=Conductivity 24 hours post-mortem;Name=backfat (13 weeks of age);Name=backfat (17 weeks of age);Name=backfat (22 weeks of age)…
1	314964500	315214500	P-value:0.00321477334068665(XPEHH);0.0100993094726879(TajimaD);	List:OR1N1;	List:Name=Loin and ham percentage in carcass;Name=average daily gain (3-10 weeks);Name=body weight (10 weeks);Name=body weight (13 weeks);Name=body weight (17 weeks);
2	2381862	3500000	P-value:3.06495564841303e-05(XPEHH);0.00861840636489219(TajimaD);	List:TPCN2;IGHMBP2;MRPL21;CPT1A;MTL5;GAL;PPP6R3;CHKA;TCIRG1;	List:Name=Osteochondrosis score;Name=Segmented neutrophil number;Name=O2 partial pressure;Name=Oxygen saturation;Name=Creatine kinase level;Name=Interferon-gamma level;Name=Interleukin-10 level;Name=Hemolytic complement activity (alternative pathway);Name=Toll-like receptor 9 level;Name=Shoulder weight;Name=Shear firmness;Name=Cutlet weight;Name=Acid flavor;Name=Muscle moisture percentage;Name=Ba…
2	32446792	33000000	P-value:0.00696032653571477(LRH);0.00213909910759374(TajimaD);	List:FSHB;FSHB;MPPED2;	List:Name=Lumbar vertebra number;Name=Creatine kinase level;Name=HDL cholesterol;Name=Shoulder weight;Name=Shear firmness;Name=Cutlet weight;Name=Acid flavor;Name=Muscle moisture percentage;Name=Backfat at first rib;Name=pH 24 hr post-mortem (loin);Name=Stearic acid percentage;Name=Off-Flavor Score;Name=Rigor mortis;Name=Semimembranosus angle;Name=Loin muscle depth;Name=Melting point;Name=Firmnes…
2	36110641	36817625	P-value:0.00430999926114017(FST);0.0084026128806477(LRH);	List:SLC5A12;ANO3;MUC15;	List:Name=Lumbar vertebra number;Name=Creatine kinase level;Name=HDL cholesterol;Name=Shoulder weight;Name=Shear firmness;Name=Cutlet weight;Name=Acid flavor;Name=Muscle moisture percentage;Name=Backfat at first rib;Name=pH 24 hr post-mortem (loin);Name=Stearic acid percentage;Name=Off-Flavor Score;Name=Rigor mortis;Name=Semimembranosus angle;Name=Loin muscle depth;Name=Firmness;Name=Cooking loss…
2	51202832	51702832	P-value:0.000984153675762656(FST);	List:GALNT18;	List:Name=Lumbar vertebra number;Name=Creatine kinase level;Name=Mycoplasma hyopneumoniae antibody titer;Name=Shoulder weight;Name=Shear firmness;Name=Cutlet weight;Name=Acid flavor;Name=Muscle moisture percentage;Name=Stearic acid percentage;Name=Off-Flavor Score;Name=Loin muscle depth;Name=Firmness;Name=Cooking loss;Name=Ham fat thickness;Name=CIE-b*;Name=chew score;Name=Carcass temperature (45…
2	55200111	56000000	P-value:0.00995067703553543(FST);0.0108214793662283(TajimaD);	List:ZNF672;SH3BP5L;LYPD8;OR2M4;OR2L13;	List:Name=Lumbar vertebra number;Name=Creatine kinase level;Name=Mycoplasma hyopneumoniae antibody titer;Name=Shoulder weight;Name=Shear firmness;Name=Cutlet weight;Name=Acid flavor;Name=Muscle moisture percentage;Name=Stearic acid percentage;Name=Off-Flavor Score;Name=Loin muscle depth;Name=Cooking loss;Name=Ham fat thickness;Name=CIE-b*;Name=chew score;Name=Carcass temperature (45 minutes post-…
2	94000001	94500000	P-value:0.00238198994775798(TajimaD);	List:5S_rRNA;	List:Name=Lumbar vertebra number;Name=Salmonella count in liver and spleen;Name=Salmonella count in liver;Name=Mycoplasma hyopneumoniae antibody titer;Name=Tetanus antibody titer;Name=Intramuscular fat content;Name=Shoulder weight;Name=Shear firmness;Name=Cutlet weight;Name=Acid flavor;Name=Muscle moisture percentage;Name=Off-Flavor Score;Name=Loin muscle depth;Name=Cooking loss;Name=Ham fat thic…
2	160552263	161052263	P-value:0.000188726263871786(XPEHH);	List:	List:Name=Total muscle fiber number;Name=Number of muscle fibers per unit area;
3	2858612	3803624	P-value:0.00100189365182834(LRH);	List:SDK1;	List:Name=Lactate dehydrogenase level;Name=Percentage giant fibers;Name=45 min-24 h pH decline;Name=Corpus luteum number;
3	32895490	33500000	P-value:0.00530846643173777(LRH);0.00539609404937469(TajimaD);	List:CLEC16A;EMP2;ATF7IP2;	List:Name=Cortisol level;Name=Lactate dehydrogenase level;Name=Bicarbonate level;Name=Carbon dioxide level;Name=Haptoglobin concentration;Name=Monocyte percentage;Name=Total shear work;Name=Creatine-phospho-kinase test;Name=Number of capillaries per type I fiber;Name=Fat androstenone level (120 days);Name=Fat androstenone level (140 days);Name=pH 45 minutes post mortem;Name=Body weight (34 weeks)…
3	35500001	36000000	P-value:0.00107537070754256(TajimaD);	List:RBFOX1;	List:Name=Cortisol level;Name=Lactate dehydrogenase level;Name=Bicarbonate level;Name=Carbon dioxide level;Name=Haptoglobin concentration;Name=Monocyte percentage;Name=Total shear work;Name=Creatine-phospho-kinase test;Name=Number of capillaries per type I fiber;Name=Fat androstenone level (120 days);Name=Fat androstenone level (140 days);Name=pH 45 minutes post mortem;Name=Body weight (34 weeks)…
3	36500001	37000000	P-value:0.00119448972983728(TajimaD);	List:	List:Name=Cortisol level;Name=Lactate dehydrogenase level;Name=Bicarbonate level;Name=Carbon dioxide level;Name=Haptoglobin concentration;Name=Monocyte percentage;Name=Total shear work;Name=Creatine-phospho-kinase test;Name=Number of capillaries per type I fiber;Name=Fat androstenone level (120 days);Name=Fat androstenone level (140 days);Name=pH 45 minutes post mortem;Name=Body weight (34 weeks)…
3	105249254	106490894	P-value:0.000722995454132569(LRH);	List:	List:Name=Leg conformation (overall);Name=Feet and leg conformation;Name=Lactate dehydrogenase level;Name=Base excess;Name=Sodium level;Name=Triglyceride level;Name=Toll-like receptor 2 level;Name=Fat androstenone level (120 days);Name=Fat androstenone level (140 days);Name=pH 45 minutes post mortem;Name=Shear force at first peak;Name=average daily gain (10-22 weeks);Name=Physis score;Name=Bone m…
3	108500001	109000000	P-value:0.00242536222531755(TajimaD);	List:	List:Name=Leg conformation (overall);Name=Feet and leg conformation;Name=Lactate dehydrogenase level;Name=Base excess;Name=Sodium level;Name=Triglyceride level;Name=Toll-like receptor 2 level;Name=Fat androstenone level (120 days);Name=Fat androstenone level (140 days);Name=pH 45 minutes post mortem;Name=Shear force at first peak;Name=average daily gain (10-22 weeks);Name=Physis score;Name=Bone m…
3	134458091	135500000	P-value:0.00516213421350131(XPEHH);0.0103307948777901(TajimaD);	List:ATP6V1C2;PDI-P5;NOL10;TAF1B;ADAM17;IAH1;CPSF3;ITGB1BP1;YWHAQ;ASAP2;	List:Name=rhinitis;Name=Cervical vertebra length;Name=Base excess;Name=Sodium level;Name=Palmitoleic acid to palmitic acid ratio;Name=pH 24 hr post mortem (ham);Name=pH 45 minutes post mortem;Name=intestinal fat weight;Name=Small intestine length;
3	137735865	138235865	P-value:0.00262622194570483(FST);	List:U6;	List:Name=rhinitis;Name=Base excess;Name=Sodium level;Name=pH 24 hr post mortem (ham);Name=Small intestine length;Name=Number of stillborn;
4	38327748	38957173	P-value:0.00155110502412037(LRH);	List:GRHL2;ZNF706;YWHAZ;snoU13;	List:Name=Mean corpuscular volume;Name=Taste intensity;Name=Subacid smell;Name=Fat androstenone level (100 days);Name=average daily gain (birth-end of test);Name=Average Daily Gain (EBV);Name=Body weight (46 days);Name=Body weight;Name=Body weight (30 weeks);Name=Average daily gain (weaning to 25 kg);Name=average daily gain (birth-70 kg);Name=mummified pigs;
4	50000001	50500000	P-value:0.00245644864013372(TajimaD);	List:	List:Name=Backfat thickness (EBV);Name=Taste intensity;Name=Subacid smell;Name=Fat androstenone level (100 days);Name=Half carcass weight;Name=Feed conversion ratio (EBV);Name=average daily gain (birth-end of test);Name=Average Daily Gain (EBV);Name=Body weight (46 days);Name=Body weight;Name=Body weight (30 weeks);Name=Average daily gain (weaning to 25 kg);Name=average daily gain (birth-70 kg);N…
4	50500001	51438410	P-value:0.00106850630827293(LRH);0.00708250109002416(TajimaD);	List:CALB1;DECR1;NBN;OSGIN2;	List:Name=Backfat thickness (EBV);Name=Taste intensity;Name=Subacid smell;Name=Fat androstenone level (100 days);Name=Half carcass weight;Name=Feed conversion ratio (EBV);Name=average daily gain (birth-end of test);Name=Average Daily Gain (EBV);Name=Body weight (46 days);Name=Body weight;Name=Body weight (30 weeks);Name=Average daily gain (weaning to 25 kg);Name=average daily gain (birth-70 kg);N…
4	51565961	52688036	P-value:0.0011711523953466(FST);0.00223818509721485(LRH);	List:5S_rRNA;5S_rRNA;	List:Name=Backfat thickness (EBV);Name=Backfat between 3rd and 4th last ribs;Name=Taste intensity;Name=Subacid smell;Name=Fat androstenone level (100 days);Name=Half carcass weight;Name=Subcutaneous fat thickness;Name=Feed conversion ratio (EBV);Name=average daily gain (birth-end of test);Name=Average Daily Gain (EBV);Name=Body weight (46 days);Name=Body weight;Name=Body weight (30 weeks);Name=Av…
4	52920923	53420923	P-value:0.000834120916916259(FST);	List:	List:Name=Backfat thickness (EBV);Name=Backfat between 3rd and 4th last ribs;Name=Subacid smell;Name=Fat androstenone level (100 days);Name=Half carcass weight;Name=Subcutaneous fat thickness;Name=Feed conversion ratio (EBV);Name=average daily gain (birth-end of test);Name=Average Daily Gain (EBV);Name=Body weight (46 days);Name=Body weight;Name=Body weight (30 weeks);Name=Average daily gain (wea…
4	56336493	56836493	P-value:6.44014614508137e-05(FST);	List:CA1;CA13;C8orf59;E2F5;LRRCC1;	List:Name=Backfat thickness (EBV);Name=Backfat between 3rd and 4th last ribs;Name=Subacid smell;Name=Fat androstenone level (100 days);Name=Half carcass weight;Name=Subcutaneous fat thickness;Name=Feed conversion ratio (EBV);Name=average daily gain (birth-end of test);Name=Average Daily Gain (EBV);Name=Body weight (46 days);Name=Body weight;Name=Body weight (30 weeks);Name=Average daily gain (wea…
4	58092106	58592106	P-value:0.000818993842212623(FST);	List:	List:Name=Backfat thickness (EBV);Name=Backfat between 3rd and 4th last ribs;Name=Subacid smell;Name=Fat androstenone level (100 days);Name=Half carcass weight;Name=Subcutaneous fat thickness;Name=Feed conversion ratio (EBV);Name=average daily gain (birth-end of test);Name=Average Daily Gain (EBV);Name=Body weight (46 days);Name=Body weight;Name=Body weight (30 weeks);Name=Average daily gain (wea…
4	61207845	62184914	P-value:0.000351665801673895(LRH);	List:MRPS28;TPD52;HEY1;STMN2;ZBTB10;U6;	List:Name=Backfat thickness (EBV);Name=Subacid smell;Name=Fat androstenone level (100 days);Name=Half carcass weight;Name=Subcutaneous fat thickness;Name=Feed conversion ratio (EBV);Name=average daily gain (birth-end of test);Name=Average Daily Gain (EBV);Name=Body weight (46 days);Name=Body weight;Name=Body weight (30 weeks);Name=Average daily gain (weaning to 25 kg);Name=average daily gain (bir…
4	108500001	109000000	P-value:0.00159645931809123(TajimaD);	List:HIST2H2AB;BOLA1;SV2A;SF3B4;MTMR11;OTUD7B;FCGR1A;HIST2H2BF;HIST2H3A;HIST2H2AC;HFE2;TXNIP;U1;	List:Name=Hemolytic complement activity (classical pathway);Name=Oleic acid percentage;Name=Margaric acid percentage;Name=Meat color-a;Name=subjective pork odor;Name=Japanese color scale;Name=Palmitic acid percentage;Name=average daily gain (birth-end of test);Name=Average Daily Gain (EBV);Name=Body weight (46 days);Name=average daily gain (birth-70 kg);Name=average daily gain (5-7 weeks);
5	1771416	2459406	P-value:0.00236835760554277(LRH);	List:LDOC1L;PARVB;PARVG;PRR5;	List:Name=Time spent lying;Name=Activity during lying;Name=Platelet count;
5	102763980	103313418	P-value:0.00150445656226927(LRH);	List:	List:
6	1579370	2818290	P-value:0.000963059723537274(XPEHH);	List:BANP;KLHDC4;JPH3;ZCCHC14;MAP1LC3B;MAP1LC3B;MAP1LC3B;MAP1LC3B;FBXO31;C16orf95;FOXL1;MTHFSD;U6;SNORA70;	List:Name=Time spent socializing;Name=Mean corpuscular hemoglobin content;Name=CO2 partial pressure;Name=skatole, laboratory;
6	2872629	3677235	P-value:0.0018714666387718(XPEHH);	List:COX4I1;EMC8;C16orf74;GINS2;GSE1;	List:Name=Time spent socializing;Name=Mean corpuscular hemoglobin content;Name=CO2 partial pressure;Name=skatole, laboratory;
6	10664256	11810742	P-value:0.00207425722525856(XPEHH);0.00797260524052312(LRH);0.00434063767857298(TajimaD);	List:MON1B;SYCE1L;5S_rRNA;	List:Name=Time spent socializing;Name=Mean corpuscular hemoglobin content;Name=CO2 partial pressure;Name=Pseudorabies susceptibility;Name=Eicosadienoic acid percentage;Name=Hematin pigmentation;Name=Hind hock weight;Name=Outside ham weight;
6	15600815	16144577	P-value:0.00118342752229994(LRH);	List:	List:Name=Time spent socializing;Name=Mean corpuscular hemoglobin content;Name=CO2 partial pressure;Name=Pseudorabies susceptibility;Name=Outside ham weight;Name=Empty body protein content;Name=Empty body lipid content;
6	43500001	44313086	P-value:0.00534492859542013(FST);0.00482438096585826(TajimaD);	List:SUPT5H;RPS16;PLEKHG2;LGALS13;LEUTX;FCGBP;FBL;DYRK1B;ZNF546;MAP3K10;AQN-3;AQN-3;AQN-1;AQN-1;CUZD1;TIMM50;U6;	List:Name=Time spent feeding;Name=Calcium level;Name=Small intestinal Escherichia coli F18 receptor;Name=subjective pork flavor in lean;Name=45 min-3 hr pH decline;Name=subjective boar flavor in lean;Name=Smell intensity;Name=subjective pork flavor in fat;Name=average daily gain (birth-3 weeks);
6	45500001	46008033	P-value:0.000590297882959057(FST);0.00534448602484261(TajimaD);	List:MEGF8;TMEM145;PRR19;CIC;ERF;GSK3A;ZNF526;DEDD2;GRIK5;ATP1A3;RABAC1;CH242-183C8.3;CH242-183C8.3;CH242-183C8.3;CH242-183C8.3;CH242-183C8.3;CH242-183C8.3;CH242-183C8.3;CH242-183C8.3;CXCL17;SNORD112;	List:Name=Time spent feeding;Name=Calcium level;Name=Small intestinal Escherichia coli F18 receptor;Name=subjective boar flavor in lean;Name=Smell intensity;Name=subjective pork flavor in fat;Name=Stiffness;Name=average daily gain (birth-3 weeks);
6	49500001	50302217	P-value:0.00320975436867488(FST);0.0102308780088481(TajimaD);	List:PIH1D1;ALDH16A1;NTN5;FLT3LG;FUT2;FUT2;MAMSTR;RPL13A;RASIP1;IZUMO1;FUT1;FGF21;BCAT2;KCNJ14;GRWD1;GRIN2D;KDELR1;HSD17B14;SYNGR4;RPL18;PLEKHA4;PPP1R15A;TRPM4;HRC;PPFIA3;LIN7B;SNRNP70;KCNA7;NTF4;LHB;RUVBL2;SULT2B1;FAM83E;SPACA4;GYS1;FTL;BAX;DHDH;NUCB1;TULP2;CCDC155;PTH2;SLC17A7;SNORD34;SNORD35;SNORD33;SNORD33;	List:Name=Time spent feeding;Name=Calcium level;Name=Small intestinal Escherichia coli F18 receptor;Name=subjective boar flavor in lean;Name=Smell intensity;Name=subjective pork flavor in fat;Name=Stiffness;Name=average daily gain (birth-3 weeks);
6	50307537	50807537	P-value:0.00192598685311707(FST);	List:IL4I1;NUP62;ATF5;VRK3;ZNF473;RPL13A;RPS11;FCGRT;RCN3;NOSIP;NOSIP;PRRG2;RRAS;SCAF1;IRF3;BCL2L12;PRMT1;ADM5;CPT1C;TSKS;AP2A1;FUZ;MED25;PTOV1;PNKP;AKT1S1;TBC1D17;SNORD35;ssc-mir-150-2;	List:Name=Time spent feeding;Name=Calcium level;Name=Small intestinal Escherichia coli F18 receptor;Name=subjective boar flavor in lean;Name=Smell intensity;Name=subjective pork flavor in fat;Name=Stiffness;Name=Days to 113 kg;Name=average daily gain (birth-3 weeks);
6	60496341	61243805	P-value:0.00169119757163438(LRH);	List:	List:Name=Time spent feeding;Name=Calcium level;Name=Cholesterol level in meat;Name=Flavor score;Name=subjective boar flavor in lean;Name=Smell intensity;Name=subjective pork flavor in fat;Name=Stiffness;Name=Average glycogen;Name=Liver and gallbladder weight;Name=average daily gain (birth-3 weeks);
6	65463476	66500000	P-value:0.00484627013097771(LRH);0.00657331344239288(TajimaD);	List:PTCHD2;FBXO2;FBXO44;AGTRAP;DRAXIN;C1orf167;MTHFR;CLCN6;NPPA;NPPB;KIAA2013;PLOD1;MFN2;MIIP;TNFRSF8;VPS13D;SNORA70;U5;	List:Name=Time spent feeding;Name=Inguinal hernia;Name=Calcium level;Name=Cholesterol level in meat;Name=Flavor score;Name=subjective boar flavor in lean;Name=Smell intensity;Name=subjective pork flavor in fat;Name=Stiffness;Name=Liver and gallbladder weight;Name=average daily gain (birth-3 weeks);
6	97022833	97522833	P-value:0.00233688934451026(FST);	List:METTL4;U6;	List:Name=Time spent feeding;Name=Calcium level;Name=Interleukin-2 level;Name=Cholesterol level in meat;Name=Flavor score;Name=subjective boar flavor in lean;Name=Smell intensity;Name=subjective pork flavor in fat;Name=Stiffness;Name=Loin eye area (10 weeks of age);Name=Loin eye area (19 weeks of age);Name=Loin fat percentage;Name=Backfat at last rib (10 weeks);Name=average daily gain (birth-3 we…
6	141365571	142091405	P-value:0.00139625165308788(LRH);	List:MYSM1;TACSTD2;OMA1;	List:Name=Leptin level;Name=Mean corpuscular hemoglobin concentration;Name=Hemoglobin;Name=subjective boar flavor in lean;Name=Backfat at tenth rib (10 weeks);Name=Backfat at tenth rib (19 weeks);Name=Backfat at last rib (19 weeks);Name=Backfat linear at last rib;Name=Total body fat tissue (22 weeks of age);Name=Backfat at last rib (13 weeks);Name=Backfat at last rib (22 weeks);Name=Backfat at te…
6	152927223	153519139	P-value:0.0023496833372052(LRH);	List:MAST2;PRDX1;PRDX1;MMACHC;TESK2;TOE1;MUTYH;HPDL;	List:Name=Body temperature;Name=backfat (average) thickness - by Fat-O-Meater;Name=Lean meat weight;
7	877856	1377856	P-value:0.00262263146645814(FST);	List:FOXF2;GMDS;	List:Name=average daily gain (birth-30 kg);
7	14000404	14942232	P-value:0.000468940880413271(LRH);	List:FAM8A1;NUP153;TPMT;KDM1B;DEK;RNF144B;5S_rRNA;U6;U4;U6;	List:Name=Cannon bone circumference;Name=Gait score (front);Name=Time spent drinking;Name=Time spent rooting;Name=Meat to fat ratio;Name=Biceps brachii length;Name=Homolonolenic acid percentage;Name=Backfat between 6th and 7th ribs;Name=backfat at first rib (26 weeks of age);Name=Carcass width (minimum);Name=Intestinal fat percentage;Name=Skin percentage;Name=NADPH-generating enzyme activity;Name…
7	16877112	18529643	P-value:0.00523869772577235(XPEHH);0.00328285133373973(LRH);	List:CDKAL1;SOX4;PRL;	List:Name=Time spent drinking;Name=Time spent rooting;Name=Backfat between 6th and 7th ribs;Name=Carcass width (minimum);Name=Intestinal fat percentage;Name=Skin percentage;Name=NADPH-generating enzyme activity;Name=Smell intensity - fat;Name=average daily gain (birth-30 kg);Name=Average daily gain (birth-10 weeks);Name=Average daily gain (4-10 weeks);
7	31550221	32384452	P-value:0.000305513897104648(LRH);	List:KLHL31;GCLC;KHDRBS2;7SK;	List:Name=Arachidonic acid percentage;Name=Skin percentage;Name=Smell intensity - fat;Name=Fat androstenone level (160 days);Name=Palmitoleic acid percentage;Name=Skin weight;Name=Fat androstenone level;Name=Feet weight;Name=Backfat at last rib (26 weeks);Name=Days to 100 kg;Name=average daily gain (birth-30 kg);Name=Average daily gain (birth-10 weeks);Name=Average daily gain (4-10 weeks);Name=Bo…
7	33853417	35000000	P-value:0.00184042660499339(LRH);0.00695872972000448(TajimaD);	List:ZBTB22;DAXX;BAK1;ZBTB9;SYNGAP1;CUTA;PHF1;ITPR3;UQCC2;LEMD2;MLN;GRM4;COL21A1;VPS52;RPS18;B3GALT4;WDR46;HMGA1;KE2;RGL2;TAPBP;	List:Name=cis-11-Eicosenoic acid percentage;Name=Smell intensity - fat;Name=Fat androstenone level (160 days);Name=Palmitoleic acid percentage;Name=Fat androstenone level;Name=Feet weight;Name=Backfat at last rib (26 weeks);Name=average daily gain (birth-30 kg);Name=Average daily gain (birth-10 weeks);Name=Average daily gain (4-10 weeks);
7	40890990	41467232	P-value:0.00166458012367376(LRH);	List:LRFN2;U6;	List:Name=Smell intensity - fat;Name=Fat androstenone level (160 days);Name=Palmitoleic acid percentage;Name=Fat androstenone level;Name=Feet weight;Name=Backfat at last rib (26 weeks);Name=average daily gain (birth-30 kg);Name=Average daily gain (birth-10 weeks);Name=Average daily gain (4-10 weeks);Name=Right teat number;Name=Epididymis weight;
7	63590104	64500000	P-value:0.00495674921652989(FST);0.00735496773865464(TajimaD);	List:ISLR;PML;STOML1;C15orf59;NPTN;CLK3;ARID3B;	List:Name=Number of ribs;Name=average daily gain (birth-30 kg);
7	80500001	81000000	P-value:0.000928997267244227(TajimaD);	List:LRRC16B;DHRS4;JPH4;AP1G2;THTPA;RNF212B;HOMEZ;PPP1R3E;BCL2L2;SLC22A17;	List:Name=Number of ribs;Name=Belly percentage;Name=average daily gain (birth-30 kg);
7	84000001	84500000	P-value:0.00232424917059673(TajimaD);	List:	List:Name=Number of ribs;Name=Belly percentage;Name=average daily gain (birth-30 kg);
7	94282849	94823223	P-value:0.00036918674644415(LRH);	List:AKAP13;KLHL25;	List:Name=Number of ribs;Name=Belly percentage;Name=average daily gain (birth-30 kg);
7	96466676	97700106	P-value:6.00533937038517e-05(LRH);	List:PLEK2;PLEKHH1;PIGH;ARG2;VTI1B;GPHN;FAM71D;MPP5;ATP6V1D;EIF2S1;	List:Name=Number of ribs;Name=Belly percentage;Name=average daily gain (birth-30 kg);
8	19582689	20123562	P-value:0.00219668556375341(XPEHH);	List:SLC34A2;	List:Name=Time spent walking;Name=Bilirubin level;Name=Rib weight;Name=Meat color-b;Name=Loin muscle width;Name=body weight (22 weeks);
8	21987255	22500000	P-value:0.00184132952384186(FST);0.00567087127993115(TajimaD);	List:	List:Name=Time spent walking;Name=Loin muscle width;Name=Lipid accretion rate;
8	24000001	24896964	P-value:0.00735033608314661(XPEHH);0.00237278305177143(TajimaD);	List:PCDH7;	List:Name=Time spent walking;Name=Loin muscle width;Name=Lipid accretion rate;
8	46500001	47069164	P-value:0.00136062161862616(XPEHH);0.00946693963553901(TajimaD);	List:GUCY1A3;ASIC5;TDO2;CTSO;GUCY1B3;	List:Name=Glucose level;Name=N1c-positive leukocyte number;Name=IgM-positive leukocyte number;Name=Uterine capacity;
8	52301582	52801582	P-value:0.000223769159630516(FST);	List:U6;	List:Name=Glucose level;Name=N1c-positive leukocyte number;Name=IgM-positive leukocyte number;Name=Glucose-6-phosphate content;Name=Uterine capacity;
8	55332803	55832803	P-value:0.00132558978438224(FST);	List:TKTL2;TMA16;TMA16;MARCH1;	List:Name=Glucose level;Name=N1c-positive leukocyte number;Name=IgM-positive leukocyte number;Name=Uterine capacity;
8	59348704	59848704	P-value:0.00191041629341604(FST);	List:	List:Name=Glucose level;Name=N1c-positive leukocyte number;Name=IgM-positive leukocyte number;Name=Uterine capacity;
8	72000001	72500000	P-value:0.00204978524107671(TajimaD);	List:SLC4A4;GC;	List:Name=Glucose level;Name=N1c-positive leukocyte number;Name=IgM-positive leukocyte number;Name=Stress-induced alteration in number of neutrophils;Name=Average chain length;Name=Temperature 40 minutes post mortem (loin);Name=Days to 110 kg;Name=average daily gain (weaning-55 kg);Name=Uterine capacity;
9	44000001	44500000	P-value:0.00291624298919323(TajimaD);	List:LAYN;C11orf88;BTG4;SIK2;PPP2R1B;FDXACB1;C11orf1;CRYAB;C11orf52;DIXDC1;ssc-mir-34c-2;	List:Name=pH 40 minutes post mortem (ham);Name=Loin meat weight;Name=average daily gain (4-13 weeks);
9	48563606	49198796	P-value:0.00144546703665416(LRH);	List:	List:Name=pH 40 minutes post mortem (ham);Name=Total saturated fatty acids;
9	85232898	85894823	P-value:0.00182131497973248(LRH);	List:COL28A1;MIOS;GLCCI1;	List:Name=Immunoglobulin G level;Name=pH 40 minutes post mortem (ham);Name=Diameter of type I muscle fibers;Name=Protein accretion rate;
9	91500001	92000000	P-value:0.00291624298919323(TajimaD);	List:ETV1;	List:Name=Immunoglobulin G level;Name=pH 40 minutes post mortem (ham);Name=Diameter of type I muscle fibers;Name=Protein accretion rate;
9	141565444	142201516	P-value:5.02136130224873e-05(LRH);	List:CENPF;PTPN14;SMYD2;U6;	List:Name=Red cell distribution width;
9	143043232	143578968	P-value:0.000372363087506766(LRH);	List:RPS6KC1;ANGEL2;VASH2;FLVCR1;SPATA45;TATDN3;NSL1;	List:Name=Red cell distribution width;Name=Average feeding rate;
9	144367825	145189456	P-value:0.00592435725575979(FST);0.000771308317125574(LRH);	List:LPGAT1;NEK2;SLC30A1;RD3;TRAF5;RCOR3;	List:Name=Red cell distribution width;
9	146574887	147235532	P-value:0.00115475778912266(LRH);	List:ssc-mir-205;U6;	List:Name=Red cell distribution width;
9	150962813	151865534	P-value:0.000730901713281717(LRH);	List:U6;	List:Name=Maternal infanticide;
9	152516430	153057192	P-value:0.000534483746510328(LRH);	List:	List:
10	235731	2437913	P-value:0.000229773571360337(LRH);	List:B3GALT2;COG7;	List:Name=Change in interferon-gamma level;Name=Number of capillaries per muscle fiber;Name=Number of capillaries per type IIa fiber;
10	2485322	4579190	P-value:0.000253934783869703(LRH);	List:RGS2;RGS1;RGS21;RGS18;SNORA70;SNORA70;U6;	List:Name=Umbilical hernia;Name=Change in interferon-gamma level;Name=Number of capillaries per muscle fiber;Name=Number of capillaries per type IIa fiber;
10	23471019	24555886	P-value:0.000245379859423966(LRH);	List:KCNT2;CFH;CFH;CFH;TP53BP2;U6;	List:Name=Change in interferon-gamma level;Name=Number of capillaries per muscle fiber;Name=Number of capillaries per type IIa fiber;Name=Average daily lean meat gain;
10	35529569	36029569	P-value:0.000464656446681033(FST);	List:FRMD3;	List:Name=Average instron (star probe) force;Name=Litter weight, total;
10	55000001	55500000	P-value:0.00049416137458084(TajimaD);	List:GPR158;	List:Name=subjective abnormal odor;
10	59444282	60041535	P-value:0.000756702599351566(LRH);	List:	List:Name=Aspartate amino transferase activity;Name=Musculus semitendinosus (ST) weight;Name=Musculus semimembranosus et adductor (SMA) weight;
10	60858243	61424479	P-value:0.00123581969141751(LRH);	List:5S_rRNA;	List:Name=Aspartate amino transferase activity;Name=Musculus semitendinosus (ST) weight;Name=Musculus semimembranosus et adductor (SMA) weight;
10	69600669	70324394	P-value:0.00736280820998636(XPEHH);0.00838356768999682(LRH);	List:GATA3;TAF3;ITIH2;U6;	List:Name=Aspartate amino transferase activity;
11	-227512	500000	P-value:0.000382168264536409(XPEHH);0.00804177848991866(TajimaD);	List:GULDH;IL17D;XPO4;SAP18;SKA3;ZDHHC20;	List:
11	37109307	37609307	P-value:0.00203468886122038(FST);	List:	List:Name=Eosinophil number;Name=Percentage type IIb fibers;
11	39000001	39500000	P-value:0.00182907818265716(TajimaD);	List:	List:Name=Eosinophil number;Name=Percentage type IIb fibers;
12	11500001	12000000	P-value:0.00252329415837111(TajimaD);	List:U6;U6;	List:Name=Myristic acid percentage;
12	19168067	19668067	P-value:0.00109104901349499(XPEHH);	List:SLC4A1;GRN;FAM171A2;ITGA2B;RUNDC3A;SLC25A39;UBTF;TMUB2;C17orf53;G6PC3;HDAC5;LSM12;NAGS;TMEM101;PYY;PPY;MPP2;CD300LG;MPP3;C17orf105;DUSP3;SOST;MEOX1;	List:Name=Monocyte number;Name=Phosphate level;
12	22000001	23000000	P-value:0.00113623653916273(XPEHH);0.00927833590141129(TajimaD);	List:CCR7;SMARCE1;TNS4;IGFBP4;TOP2A;GJD3;RARA;CDC6;THRA;NR1D1;MSL1;RAPGEFL1;CASC3;WIPF2;CSF3;CSF3;ZPBP2;IKZF3;SNORD124;SNORD124;U6;	List:Name=Monocyte number;Name=Phosphate level;
13	42000001	42500000	P-value:0.00238922132872616(TajimaD);	List:CCDC66;FAM208A;ARHGEF3;U6;	List:Name=Basophil number;Name=CD4-negative, CD8-positive leukocyte percentage;Name=CD4-negative, CD8-negative leukocyte percentage;Name=CD8-positive leukocyte percentage;Name=androstenone, sensory panel;
13	48312584	48812584	P-value:2.13395021543272e-05(FST);	List:CADPS;	List:Name=Basophil number;Name=CD4-negative, CD8-positive leukocyte percentage;Name=CD4-negative, CD8-negative leukocyte percentage;Name=CD8-positive leukocyte percentage;Name=androstenone, sensory panel;
13	50000001	51000000	P-value:0.00419996013941348(FST);0.00739238493053994(TajimaD);	List:PRICKLE2;ADAMTS9;7SK;	List:Name=Basophil number;Name=CD4-negative, CD8-positive leukocyte percentage;Name=CD4-negative, CD8-negative leukocyte percentage;Name=CD8-positive leukocyte percentage;Name=androstenone, sensory panel;
13	57500001	58359257	P-value:0.00881061321051058(FST);0.00294471630714651(TajimaD);	List:CU468856.2;CU468856.1;	List:Name=Basophil number;Name=CD4-negative, CD8-positive leukocyte percentage;Name=CD4-negative, CD8-negative leukocyte percentage;Name=CD8-positive leukocyte percentage;Name=androstenone, sensory panel;
13	72500001	73000000	P-value:0.00333791775232155(TajimaD);	List:THUMPD3;LHFPL4;	List:Name=Basophil number;Name=androstenone, sensory panel;
13	115210544	115710544	P-value:0.00092635655309059(FST);	List:GOLIM4;	List:Name=Basophil number;Name=androstenone, sensory panel;Name=pH 40 minutes post mortem (loin);Name=Scapula length;Name=Ulna length;
13	119000001	119500000	P-value:0.00312548092597161(TajimaD);	List:PLD1;TMEM212;	List:Name=Basophil number;Name=androstenone, sensory panel;Name=pH 40 minutes post mortem (loin);Name=Scapula length;Name=Ulna length;
13	153500001	154325348	P-value:2.40946064313796e-05(FST);0.00797532080529051(LRH);0.00238922132872616(TajimaD);	List:LSAMP;GAP43;	List:Name=Basophil number;Name=pH 40 minutes post mortem (loin);Name=Spleen weight;
13	209704223	210228465	P-value:0.000881116361620915(XPEHH);	List:SETD4;CBR3;DOPEY2;MORC3;CHAF1B;CLDN14;	List:Name=Body weight (5 weeks);
13	213836633	214805116	P-value:0.001442534726525(XPEHH);	List:DSCAM;DSCAM;BACE2;	List:Name=Rib shape;Name=Spontaneous cell proliferation;
14	1300758	2286624	P-value:0.00041405793877014(XPEHH);	List:GADD45G;U6;	List:
14	41743819	42743857	P-value:0.00150187759324205(LRH);	List:PTPN11;RPL6;RPL6;TRAFD1;NAA25;ERP29;TMEM116;MAPKAPK5;ALDH2;CCDC64;PLA2G1B;PLA2G1B;RAB35;GCN1L1;U6;U6;	List:Name=Interferon-gamma to interleukin-10 ratio;
14	91360798	91860798	P-value:0.00172367260278572(FST);	List:U6;U6;U6;	List:Name=Relative area of type IIb fibers;Name=Shoulder weight, Boston;
14	124305488	125728995	P-value:0.0058135257800902(FST);0.00343165532596423(LRH);	List:ITPRIP;CFAP58;NEURL1;SH3PXD2A;OBFC1;SLK;SFR1;CFAP43;CFAP43;GSTO1;U6;	List:Name=Granular leukocyte to lymphocyte ratio;Name=Shoulder weight, Boston;Name=Residual feed intake;
14	127500001	128000000	P-value:0.000687656348578829(TajimaD);	List:SORCS1;	List:Name=Granular leukocyte to lymphocyte ratio;
14	132610167	133281184	P-value:0.00217130718639069(LRH);	List:	List:Name=Granular leukocyte to lymphocyte ratio;Name=Thawing loss;
14	140559988	141096738	P-value:0.000660736501962744(LRH);	List:FAM45A;SFXN4;PRDX3;GRK5;RGS10;BAG3;	List:Name=Lactate level;Name=Thawing loss;Name=Light butt ham weight;Name=Meat color density;Name=Vaccenic acid percentage;Name=Feed intake per feeding;
14	148415115	149000000	P-value:0.000550737243524058(LRH);0.00353460593953102(TajimaD);	List:FOXI2;NPS;5S_rRNA;5S_rRNA;	List:Name=Lactate level;Name=Thawing loss;Name=Vaccenic acid percentage;
14	151262437	151903170	P-value:0.000296221585132317(LRH);	List:U6;	List:Name=Thawing loss;Name=Vaccenic acid percentage;
15	10322188	11207225	P-value:0.00179529084118801(LRH);	List:	List:Name=Hind feet conformation;
15	82230905	83564616	P-value:0.000275844959491733(LRH);	List:XIRP2;B3GALT1;	List:Name=Percentage angular fibers;Name=Diameter of giant fibers;
15	84037331	84620916	P-value:0.00163262974340417(LRH);	List:CERS6;NOSTRIN;SPC25;G6PC2;ABCB11;	List:Name=Percentage angular fibers;Name=Diameter of giant fibers;
15	105500001	106000000	P-value:0.00228788663494844(TajimaD);	List:PMS1;MSTN;C2orf88;	List:Name=Percentage angular fibers;Name=Diameter of giant fibers;
15	134147712	135591572	P-value:0.000916343995865043(XPEHH);0.00195944790385827(LRH);	List:ASIC4;NHEJ1;GLB1L;SLC23A3;CNPPD1;FAM134A;ZFAND2B;ABCB6;ATG9A;ANKZF1;STK16;TUBA4A;DNAJB2;PTPRN;RESP18;DNPEP;INHA;TMEM198;DES;CHPF;ssc-mir-4334;U6;	List:Name=Percentage angular fibers;Name=Diameter of giant fibers;Name=Average lactate;Name=Cooking yield;Name=Cross-sectional area of type IIa muscle fibers;Name=Connective tissue amount;Name=Cross-sectional area of type IIb muscle fibers;Name=1h-48h pH decline;
15	143978209	144521301	P-value:0.000331068938154599(LRH);	List:DNER;	List:
16	30500001	31000000	P-value:0.00220278650330676(TajimaD);	List:HCN1;	List:Name=Change in Mycoplasma hyopneumoniae antibody titer;Name=Total body fat tissue linear;Name=Lung weight;
16	41326766	42500000	P-value:0.00313232229357663(XPEHH);0.00892033899686262(LRH);0.00743988381193359(TajimaD);	List:DEPDC1B;ssc-mir-582;	List:Name=Change in Mycoplasma hyopneumoniae antibody titer;Name=Total body fat tissue linear;Name=Lung weight;
16	70346113	71128493	P-value:0.000814964060907419(LRH);	List:	List:Name=Change in Mycoplasma hyopneumoniae antibody titer;Name=Total body fat tissue linear;
17	26152267	26652267	P-value:0.00142679316672445(FST);	List:U11;	List:
17	65286207	66000000	P-value:0.00432803828153383(XPEHH);0.00360937376922234(TajimaD);	List:C17H20ORF85;C17H20ORF86;PPP4R1L;RAB22A;VAPB;APCDD1L;	List:Name=Sarcocystis miescheriana IgG levels;Name=CD4-positive, CD8-positive leukocyte percentage;
18	1454782	2352976	P-value:0.000205888292151624(XPEHH);0.000501818925135233(FST);0.00849372718239245(TajimaD);	List:MNX1;NOM1;RNF32;	List:
18	50841879	51341879	P-value:0.000605084063234784(XPEHH);	List:SNX10;CBX3;NFE2L3;ssc-mir-148a;	List:
18	52175175	53040382	P-value:0.000772061907163168(XPEHH);	List:OSBPL3;DFNA5;MPP6;NPY;	List:

## Sheet: Y
Chr	Position(begining)	Position(engding)	P-Value	Gene	QTL
1	15148919	15648919	P-value:0.00267603051832621(FST);	List:RGS17;	List:Name=Salmonella count in liver;Name=Red cell distribution width;Name=CD4-positive leukocyte percentage;Name=CD4-positive/CD8-positive leukocyte ratio;Name=White blood cell counts;Name=Backfat at tenth rib;Name=Loin eye area (16 weeks of age);Name=Drip loss;Name=Water holding capacity;Name=Diameter of angular fibers;Name=Loin muscle area;Name=Stearic acid percentage;Name=Palmitoleic acid perc…
1	33485482	34687536	P-value:0.00231488587270157(LRH);	List:RPS12;SLC18B1;VNN2;VNN3;VNN1;TAAR1;TAAR2;TAAR5;TAAR5;TAAR8;TAAR8;TAAR6;TAAR9;SNORD100;SNORA33;U6;SNORD101;	List:Name=Front feet conformation;Name=White blood cell counts;Name=Melanoma susceptibility;Name=CIE-a*;Name=Shoulder subcutaneous fat thickness;Name=Average backfat thickness;Name=backfat at last rib;Name=Leaf fat weight;Name=Percentage type IIa fibers;Name=pH for Longissmus Dorsi;Name=Marbling;Name=Carcass weight (hot);Name=Ham weight;Name=Fat area;Name=Belly meat content;Name=muscle protein pe…
1	38216828	38762336	P-value:0.00223927030138871(LRH);	List:PTPRK;	List:Name=Front feet conformation;Name=White blood cell counts;Name=Melanoma susceptibility;Name=CD2-positive leukocyte number;Name=CD4-positive leukocyte number;Name=PRRSV antibody titer;Name=CIE-a*;Name=Shoulder subcutaneous fat thickness;Name=Average backfat thickness;Name=backfat at last rib;Name=Leaf fat weight;Name=Percentage type IIa fibers;Name=Carcass weight (hot);Name=Ham weight;Name=Fa…
1	47975073	48582062	P-value:0.000777280196333274(LRH);	List:MAN1A1;FAM184A;MCM9;ASF1A;	List:Name=Front feet conformation;Name=White blood cell counts;Name=Melanoma susceptibility;Name=CD2-positive leukocyte number;Name=CD4-positive leukocyte number;Name=PRRSV antibody titer;Name=CIE-a*;Name=Shoulder subcutaneous fat thickness;Name=Average backfat thickness;Name=backfat at last rib;Name=Leaf fat weight;Name=Percentage type IIa fibers;Name=Carcass weight (hot);Name=Ham weight;Name=Fa…
1	82313753	83214894	P-value:0.001999029186873(LRH);	List:SOBP;SCML4;	List:Name=Front feet conformation;Name=Ear weight;Name=Ear area;Name=Hind leg conformation;Name=White blood cell counts;Name=Melanoma susceptibility;Name=CD2-positive leukocyte number;Name=CD4-positive leukocyte number;Name=PRRSV antibody titer;Name=hematocrit;Name=Lymphocyte number;Name=Creatinine level;Name=Potassium level;Name=Shoulder subcutaneous fat thickness;Name=Average backfat thickness;…
1	84362275	85533793	P-value:0.00123804966912289(LRH);	List:SESN1;CEP57L1;CD164;PPIL6;SMPD2;MICAL1;ZBTB24;GPR6;	List:Name=Front feet conformation;Name=Ear weight;Name=Ear area;Name=Hind leg conformation;Name=White blood cell counts;Name=Melanoma susceptibility;Name=CD2-positive leukocyte number;Name=CD4-positive leukocyte number;Name=PRRSV antibody titer;Name=hematocrit;Name=Lymphocyte number;Name=Creatinine level;Name=Potassium level;Name=Shoulder subcutaneous fat thickness;Name=Average backfat thickness;…
1	124845510	125345510	P-value:0.00111314974697807(FST);	List:MYO1E;CCNB2;RNF111;snoU13;	List:Name=Front feet conformation;Name=Ear weight;Name=Ear area;Name=Hind leg conformation;Name=White blood cell counts;Name=Melanoma susceptibility;Name=CD2-positive leukocyte number;Name=CD4-positive leukocyte number;Name=PRRSV antibody titer;Name=hematocrit;Name=Lymphocyte number;Name=Creatinine level;Name=Potassium level;Name=Cholesterol level;Name=HDL/LDL ratio;Name=LDL cholesterol;Name=Shou…
1	139369389	139869389	P-value:3.25949734082398e-05(FST);	List:SNORA70;	List:Name=Front feet conformation;Name=Ear weight;Name=Ear area;Name=Hind leg conformation;Name=White blood cell counts;Name=Melanoma susceptibility;Name=CD2-positive leukocyte number;Name=CD4-positive leukocyte number;Name=PRRSV antibody titer;Name=hematocrit;Name=Lymphocyte number;Name=Creatinine level;Name=Potassium level;Name=Cholesterol level;Name=HDL/LDL ratio;Name=LDL cholesterol;Name=Plat…
1	139933005	140433005	P-value:0.00275104042761354(FST);	List:	List:Name=Front feet conformation;Name=Ear weight;Name=Ear area;Name=Hind leg conformation;Name=White blood cell counts;Name=Melanoma susceptibility;Name=CD2-positive leukocyte number;Name=CD4-positive leukocyte number;Name=PRRSV antibody titer;Name=hematocrit;Name=Lymphocyte number;Name=Creatinine level;Name=Potassium level;Name=Cholesterol level;Name=HDL/LDL ratio;Name=LDL cholesterol;Name=Plat…
1	147666164	148166164	P-value:0.00295219088204035(FST);	List:	List:Name=Front feet conformation;Name=Ear weight;Name=Ear area;Name=Hind leg conformation;Name=White blood cell counts;Name=Melanoma susceptibility;Name=CD2-positive leukocyte number;Name=CD4-positive leukocyte number;Name=PRRSV antibody titer;Name=hematocrit;Name=Lymphocyte number;Name=Creatinine level;Name=Potassium level;Name=Cholesterol level;Name=HDL/LDL ratio;Name=LDL cholesterol;Name=Plat…
1	287725124	288286346	P-value:0.00141729321907436(LRH);	List:PAPPA;	List:Name=Front feet conformation;Name=Gait score (hind);Name=Front leg conformation;Name=Vertebra number;Name=Ear erectness;Name=White blood cell counts;Name=Alkaline phosphatase activity;Name=C3c concentration;Name=Shoulder subcutaneous fat thickness;Name=backfat at last rib;Name=Belly meat content;Name=Estimated carcass lean content;Name=Fat to meat ratio;Name=backfat above muscle dorsi;Name=b…
1	288293992	288850764	P-value:0.0011025928547207(LRH);	List:TRIM32;	List:Name=Front feet conformation;Name=Gait score (hind);Name=Front leg conformation;Name=Vertebra number;Name=Ear erectness;Name=White blood cell counts;Name=Alkaline phosphatase activity;Name=C3c concentration;Name=Shoulder subcutaneous fat thickness;Name=backfat at last rib;Name=Belly meat content;Name=Estimated carcass lean content;Name=Fat to meat ratio;Name=backfat above muscle dorsi;Name=b…
1	294767152	295331845	P-value:0.0012521705421672(LRH);	List:PTGS1;	List:Name=Front feet conformation;Name=Vertebra number;Name=Ear erectness;Name=Alkaline phosphatase activity;Name=C3c concentration;Name=backfat above muscle dorsi;Name=backfat at mid-back;Name=Fat area percentage in carcass;Name=Percentage type I fibers;Name=Carcass length;Name=Fat-cuts percentage;Name=Adipocyte diameter;Name=Lean cuts percentage;Name=Fat weight (total);Name=Diameter of type IIb…
1	305573994	306237689	P-value:0.00129029206802733(LRH);	List:RAPGEF1;MED27;NTNG2;SETX;TTF1;	List:Name=Front feet conformation;Name=Fat area percentage in carcass;Name=Trimmed wholesale product / carcass weight;Name=pH for Biceps Femoris;Name=pH for Semispinalis Dorsi;Name=Trimmed wholesale product / live weight;Name=Backfat (average) thickness - ultrasound;Name=backfat (13 weeks of age);Name=backfat (17 weeks of age);Name=backfat (22 weeks of age);Name=backfat (40 kg live weight);Name=b…
2	2000001	2916056	P-value:0.00938648816848597(XPEHH);0.00905154150290538(TajimaD);	List:FGF4;FGF19;ORAOV1;CCND1;TPCN2;IGHMBP2;MRPL21;CPT1A;MTL5;	List:Name=Osteochondrosis score;Name=Segmented neutrophil number;Name=O2 partial pressure;Name=Oxygen saturation;Name=Creatine kinase level;Name=Interferon-gamma level;Name=Interleukin-10 level;Name=Hemolytic complement activity (alternative pathway);Name=Toll-like receptor 9 level;Name=Shoulder weight;Name=Shear firmness;Name=Cutlet weight;Name=Acid flavor;Name=Muscle moisture percentage;Name=Lo…
2	6853886	7440662	P-value:0.00213410176997053(LRH);	List:CCDC88B;RPS6KA4;MACROD1;FLRT1;OTUB1;NAA40;RCOR2;MARK2;TEX40;KCNK4;GPR137;BAD;PLCB3;PPP1R14B;FKBP2;VEGFB;DNAJC4;NUDT22;TRPT1;FERMT3;PRDX5;ESRRA;TRMT112;	List:Name=Lumbar vertebra number;Name=Segmented neutrophil number;Name=O2 partial pressure;Name=Oxygen saturation;Name=Creatine kinase level;Name=Interferon-gamma level;Name=Interleukin-10 level;Name=Hemolytic complement activity (alternative pathway);Name=Toll-like receptor 9 level;Name=Mean corpuscular hemoglobin content;Name=Mean corpuscular hemoglobin concentration;Name=Shoulder weight;Name=S…
2	7500001	8000000	P-value:0.0024461880849675(TajimaD);	List:C11orf84;C11orf95;RTN3;RTN3;PLA2G16;HRASLS5;LGALS12;	List:Name=Lumbar vertebra number;Name=Segmented neutrophil number;Name=O2 partial pressure;Name=Oxygen saturation;Name=Creatine kinase level;Name=Interferon-gamma level;Name=Interleukin-10 level;Name=Hemolytic complement activity (alternative pathway);Name=Toll-like receptor 9 level;Name=Mean corpuscular hemoglobin content;Name=Mean corpuscular hemoglobin concentration;Name=Shoulder weight;Name=S…
2	54000001	54500000	P-value:0.00173869420590336(TajimaD);	List:WNT9A;SNAP47;JMJD4;	List:Name=Lumbar vertebra number;Name=Creatine kinase level;Name=Mycoplasma hyopneumoniae antibody titer;Name=Shoulder weight;Name=Shear firmness;Name=Cutlet weight;Name=Acid flavor;Name=Muscle moisture percentage;Name=Abdominal fat weight;Name=Linoleic acid percentage;Name=Off-Flavor Score;Name=Loin muscle depth;Name=Firmness;Name=chew score;Name=androstenone, laboratory;Name=pH 24 hr post-morte…
2	64000001	64500000	P-value:0.000284234115940442(TajimaD);	List:EMR2;EMR2;EMR2;	List:Name=Lumbar vertebra number;Name=Creatine kinase level;Name=Mycoplasma hyopneumoniae antibody titer;Name=Tetanus antibody titer;Name=Shoulder weight;Name=Shear firmness;Name=Cutlet weight;Name=Acid flavor;Name=Muscle moisture percentage;Name=Abdominal fat weight;Name=Linoleic acid percentage;Name=Off-Flavor Score;Name=Loin muscle depth;Name=Firmness;Name=chew score;Name=androstenone, laborat…
2	72266697	73000000	P-value:0.00238727677977302(FST);0.0035248615127786(TajimaD);	List:GPR108;C3;C3;VAV1;SCAMC-3;DENND1C;TNFSF14;INSR;EMR1;	List:Name=Lumbar vertebra number;Name=Creatine kinase level;Name=Mycoplasma hyopneumoniae antibody titer;Name=Tetanus antibody titer;Name=Shoulder weight;Name=Shear firmness;Name=Cutlet weight;Name=Acid flavor;Name=Muscle moisture percentage;Name=Abdominal fat weight;Name=Linoleic acid percentage;Name=Off-Flavor Score;Name=Loin muscle depth;Name=Firmness;Name=chew score;Name=androstenone, laborat…
2	77385095	79500000	P-value:0.00793831783828614(LRH);0.00311617476774692(TajimaD);	List:AZU1;MISP;PALM;PTBP1;OBSCN;THEG;MIER2;PPAP2C;FLT4;TMEM259;CNN2;ABCA7;HMHA1;POLR2E;GPX4;SBNO2;ATP5D;MIDN;STK11;C19orf26;CIRBP;C19orf24;EFNA2;ONECUT3;REEP6;PCSK4;C19orf25;APC2;KLF16;PRTN3;RPS15;DAZAP1;GAMT;ELANE;DF;MED16;NDUFS7;R3HDM4;GPR54;ARID3A;WDR18;GRIN3B;MUM1;ADAMTSL5;PLK5;MEX3D;MBD3;TCF3;U6;	List:Name=Lumbar vertebra number;Name=Salmonella count in liver and spleen;Name=Creatine kinase level;Name=Mycoplasma hyopneumoniae antibody titer;Name=Tetanus antibody titer;Name=Shoulder weight;Name=Shear firmness;Name=Cutlet weight;Name=Acid flavor;Name=Muscle moisture percentage;Name=Abdominal fat weight;Name=Off-Flavor Score;Name=Loin muscle depth;Name=Firmness;Name=androstenone, laboratory;…
2	87257127	87856382	P-value:0.00150634452188059(LRH);	List:F2R;F2RL1;S100Z;CRHBP;AGGF1;ZBED3;PDE8B;SNORA47;	List:Name=Lumbar vertebra number;Name=Salmonella count in liver and spleen;Name=Mycoplasma hyopneumoniae antibody titer;Name=Tetanus antibody titer;Name=Shoulder weight;Name=Shear firmness;Name=Cutlet weight;Name=Acid flavor;Name=Muscle moisture percentage;Name=Abdominal fat weight;Name=Off-Flavor Score;Name=Loin muscle depth;Name=Firmness;Name=androstenone, laboratory;Name=Carcass temperature (4…
2	113555998	114055998	P-value:0.00294299271202947(FST);	List:	List:Name=Lumbar vertebra number;Name=Salmonella count in liver and spleen;Name=Mycoplasma hyopneumoniae antibody titer;Name=Tetanus antibody titer;Name=Hemolytic complement activity (classical pathway);Name=Shoulder weight;Name=Shear firmness;Name=Cutlet weight;Name=Acid flavor;Name=Muscle moisture percentage;Name=Abdominal fat weight;Name=Loin muscle depth;Name=androstenone, laboratory;Name=Car…
2	116053045	116553045	P-value:0.000207644976453536(FST);	List:	List:Name=Lumbar vertebra number;Name=Salmonella count in liver and spleen;Name=Mycoplasma hyopneumoniae antibody titer;Name=Tetanus antibody titer;Name=Hemolytic complement activity (classical pathway);Name=Shoulder weight;Name=Shear firmness;Name=Cutlet weight;Name=Acid flavor;Name=Muscle moisture percentage;Name=Abdominal fat weight;Name=Loin muscle depth;Name=androstenone, laboratory;Name=Car…
2	116555382	117055382	P-value:0.00010761186304431(FST);	List:	List:Name=Lumbar vertebra number;Name=Salmonella count in liver and spleen;Name=Mycoplasma hyopneumoniae antibody titer;Name=Tetanus antibody titer;Name=Hemolytic complement activity (classical pathway);Name=Shoulder weight;Name=Shear firmness;Name=Cutlet weight;Name=Acid flavor;Name=Muscle moisture percentage;Name=Abdominal fat weight;Name=Loin muscle depth;Name=androstenone, laboratory;Name=Car…
2	142282506	143426626	P-value:0.00192580963642275(LRH);	List:CDKL3;JADE2;SAR1B;SEC24A;CAMLG;DDX46;C5orf24;TXNDC15;H2AFY;	List:Name=Lumbar vertebra number;Name=Mycoplasma hyopneumoniae antibody titer;Name=Tetanus antibody titer;Name=Body temperature;Name=Change in Mycoplasma hyopneumoniae antibody titer;Name=Shoulder weight;Name=Shear firmness;Name=Cutlet weight;Name=Acid flavor;Name=Muscle moisture percentage;Name=Ham fat thickness;Name=CIE-b*;Name=Palmitic acid percentage;Name=Feet weight;Name=Body weight (end of …
2	148000001	148500000	P-value:0.00285352665064194(TajimaD);	List:WDR55;DND1;HARS;HARS2;ZMAT2;PCDHA1;PCDHA3;PFDN1;PFDN1;HBEGF;SLC4A9;EIF4EBP3;SRA1;APBB3;SLC35A4;CD14;TMCO6;U6;Vault;	List:Name=Lumbar vertebra number;Name=Mycoplasma hyopneumoniae antibody titer;Name=Tetanus antibody titer;Name=Body temperature;Name=Change in Mycoplasma hyopneumoniae antibody titer;Name=Lactate level;Name=Triglyceride level;Name=Chronic pleuritis;Name=Shoulder weight;Name=Shear firmness;Name=Cutlet weight;Name=Acid flavor;Name=Muscle moisture percentage;Name=Ham fat thickness;Name=CIE-b*;Name=F…
2	149508471	150515189	P-value:0.002383030146339(LRH);	List:ARAP3;PCDH1;KIAA0141;PCDH12;RNF14;GNPDA1;SPRY4;FGF1;ARHGAP26;SNORA36;U5;	List:Name=Lumbar vertebra number;Name=Chest width;Name=Mycoplasma hyopneumoniae antibody titer;Name=Tetanus antibody titer;Name=Body temperature;Name=Change in Mycoplasma hyopneumoniae antibody titer;Name=Lactate level;Name=Triglyceride level;Name=Chronic pleuritis;Name=Shoulder weight;Name=Shear firmness;Name=Cutlet weight;Name=Acid flavor;Name=Muscle moisture percentage;Name=Ham fat thickness;N…
3	4427815	5056258	P-value:0.000580429977762864(LRH);	List:WIPI2;SLC29A4;TNRC18;FBXL18;BETA-ACTIN;RNF216;	List:Name=Lactate dehydrogenase level;Name=Percentage giant fibers;Name=Corpus luteum number;
3	5125306	5701693	P-value:0.000442617836645121(LRH);	List:LMTK2;BAIAP2L1;BHLHA15;TECPR1;EIF2AK1;ANKRD61;AIMP2;PMS2;	List:Name=Lactate dehydrogenase level;Name=Percentage giant fibers;Name=Corpus luteum number;
3	14760975	15444270	P-value:0.000362473057371693(LRH);	List:	List:Name=Lactate dehydrogenase level;Name=Blood pH;Name=Haptoglobin concentration;Name=HDL cholesterol;Name=Percentage giant fibers;Name=Estrone, laboratory;Name=skatole, laboratory;Name=Backfat at tenth rib (10 weeks);Name=Number of muscle fibers per unit area;Name=Number of capillaries per type I fiber;Name=Corpus luteum number;Name=Number of stillborn;
3	16223829	16742162	P-value:0.00207622400982665(XPEHH);	List:SBDS;TMEM248;RABGEF1;KCTD7;TPST1;SNORA19;SNORA19;SNORD112;	List:Name=Lactate dehydrogenase level;Name=Blood pH;Name=Haptoglobin concentration;Name=HDL cholesterol;Name=Estrone, laboratory;Name=Backfat at tenth rib (10 weeks);Name=Number of muscle fibers per unit area;Name=Number of capillaries per type I fiber;Name=Corpus luteum number;Name=Number of stillborn;
3	20106656	21698561	P-value:0.00128100753481875(LRH);	List:U6;	List:Name=Lactate dehydrogenase level;Name=Blood pH;Name=Haptoglobin concentration;Name=HDL cholesterol;Name=Estrone, laboratory;Name=Backfat at tenth rib (10 weeks);Name=Number of muscle fibers per unit area;Name=Number of capillaries per type I fiber;Name=Body weight (34 weeks);Name=Corpus luteum number;Name=Number of stillborn;
3	70162713	70662713	P-value:0.000757426302667619(FST);	List:	List:Name=Feet and leg conformation;Name=Lactate dehydrogenase level;Name=Base excess;Name=pH 45 minutes post mortem;Name=Fat androstenone level (120 days);Name=Fat androstenone level (140 days);Name=Body weight (34 weeks);Name=average daily gain (10-22 weeks);Name=Corpus luteum number;
3	71000001	72006978	P-value:0.0022870319118713(LRH);0.00522222120278499(TajimaD);	List:AUP1;DCTN1;MRPL19;TLX2;GCFC2;HK2;SEMA4F;LBX2;M1AP;TTC31;SLC4A5;MOB1A;BOLA3;U6;5S_rRNA;U6;	List:Name=Feet and leg conformation;Name=Lactate dehydrogenase level;Name=Base excess;Name=pH 45 minutes post mortem;Name=Fat androstenone level (120 days);Name=Fat androstenone level (140 days);Name=Body weight (34 weeks);Name=average daily gain (10-22 weeks);Name=Corpus luteum number;
3	82066148	82566148	P-value:0.000730056404384949(FST);	List:	List:Name=Feet and leg conformation;Name=Lactate dehydrogenase level;Name=Base excess;Name=pH 45 minutes post mortem;Name=Fat androstenone level (120 days);Name=Fat androstenone level (140 days);Name=Semimembranosus angle;Name=Shear force at first peak;Name=Body weight (34 weeks);Name=average daily gain (10-22 weeks);Name=Corpus luteum number;
3	122483364	123500000	P-value:0.00290636183460158(LRH);0.00224065924513962(TajimaD);	List:	List:Name=rhinitis;Name=Sodium level;Name=Toll-like receptor 2 level;Name=pH 24 hr post mortem (ham);Name=intestinal fat weight;Name=Bone mineral density;
3	124489382	125000000	P-value:0.00815582141725835(XPEHH);0.00856613762807927(TajimaD);	List:	List:Name=rhinitis;Name=Sodium level;Name=Toll-like receptor 2 level;Name=pH 24 hr post mortem (ham);Name=intestinal fat weight;Name=Bone mineral density;
3	127000001	127500000	P-value:0.00357691619259555(TajimaD);	List:	List:Name=rhinitis;Name=Sodium level;Name=Toll-like receptor 2 level;Name=pH 24 hr post mortem (ham);Name=intestinal fat weight;Name=Bone mineral density;
4	5145361	6235544	P-value:0.00170250106933156(LRH);	List:	List:Name=Enterotoxigenic E. coli susceptibility;Name=Thawing loss;Name=Total lean tissue linear;Name=Taste intensity;Name=Average daily gain (on test);Name=Average Daily Gain (EBV);Name=Average daily gain (4-10 weeks);Name=Loin Eye Area Linear;Name=Average daily gain (birth-10 weeks);
4	7337901	7917851	P-value:0.000222749563451696(LRH);	List:ST3GAL1;NDRG1;CU466547.1;5S_rRNA;	List:Name=Thawing loss;Name=Total lean tissue linear;Name=Taste intensity;Name=Average daily gain (on test);Name=Average Daily Gain (EBV);Name=Loin Eye Area Linear;Name=Average daily gain (birth-10 weeks);Name=Small intestine weight;
4	7992903	9151794	P-value:0.000893647187213631(LRH);	List:TG;WISP1;SLA;PHF20L1;PHF20L1;LRRC6;CU469018.1;OC90;EFR3A;	List:Name=Thawing loss;Name=Total lean tissue linear;Name=Taste intensity;Name=Average daily gain (on test);Name=Average Daily Gain (EBV);Name=Loin Eye Area Linear;Name=Average daily gain (birth-10 weeks);
4	17398393	17976218	P-value:0.000762462517038154(LRH);	List:CU582909.1;	List:Name=Mean corpuscular volume;Name=Thawing loss;Name=Taste intensity;Name=Abdominal fat percentage;Name=Backfat at tenth rib (22 weeks);Name=Loin eye area (22 weeks of age);Name=Subacid smell;Name=Backfat at last rib (16 weeks);Name=Average daily gain (on test);Name=Average Daily Gain (EBV);Name=Average daily gain (birth-10 weeks);Name=Body weight (46 days);Name=Small intestine length;Name=av…
4	49917991	50417991	P-value:0.000351949004387286(FST);	List:	List:Name=Backfat thickness (EBV);Name=Taste intensity;Name=Subacid smell;Name=Half carcass weight;Name=Fat androstenone level (100 days);Name=Feed conversion ratio (EBV);Name=Average daily gain (on test);Name=Average Daily Gain (EBV);Name=Body weight (46 days);Name=Small intestine length;Name=average daily gain (birth-70 kg);Name=Body weight;Name=average daily gain (7-9 weeks);Name=Body weight (…
4	50447585	50947585	P-value:0.00035278193332311(FST);	List:	List:Name=Backfat thickness (EBV);Name=Taste intensity;Name=Subacid smell;Name=Half carcass weight;Name=Fat androstenone level (100 days);Name=Feed conversion ratio (EBV);Name=Average daily gain (on test);Name=Average Daily Gain (EBV);Name=Body weight (46 days);Name=Small intestine length;Name=average daily gain (birth-70 kg);Name=Body weight;Name=average daily gain (7-9 weeks);Name=Body weight (…
4	50954067	51454067	P-value:0.000505007265034219(FST);	List:CALB1;DECR1;NBN;OSGIN2;	List:Name=Backfat thickness (EBV);Name=Taste intensity;Name=Subacid smell;Name=Half carcass weight;Name=Fat androstenone level (100 days);Name=Feed conversion ratio (EBV);Name=Average daily gain (on test);Name=Average Daily Gain (EBV);Name=Body weight (46 days);Name=Small intestine length;Name=average daily gain (birth-70 kg);Name=Body weight;Name=average daily gain (7-9 weeks);Name=Body weight (…
4	51508361	52008361	P-value:0.00130922519987409(FST);	List:5S_rRNA;	List:Name=Backfat thickness (EBV);Name=Backfat between 3rd and 4th last ribs;Name=Taste intensity;Name=Subacid smell;Name=Half carcass weight;Name=Fat androstenone level (100 days);Name=Feed conversion ratio (EBV);Name=Average daily gain (on test);Name=Average Daily Gain (EBV);Name=Body weight (46 days);Name=Small intestine length;Name=average daily gain (birth-70 kg);Name=Body weight;Name=averag…
4	55442680	56000000	P-value:0.00277688310989177(LRH);0.00875082301676428(TajimaD);	List:SLC7A13;ATP6V0D2;	List:Name=Backfat thickness (EBV);Name=Backfat between 3rd and 4th last ribs;Name=Subacid smell;Name=Half carcass weight;Name=Fat androstenone level (100 days);Name=Subcutaneous fat thickness;Name=Feed conversion ratio (EBV);Name=Average daily gain (on test);Name=Average Daily Gain (EBV);Name=Body weight (46 days);Name=Small intestine length;Name=average daily gain (birth-70 kg);Name=Body weight;…
4	59063035	59563035	P-value:0.000851924227562306(FST);	List:	List:Name=Backfat thickness (EBV);Name=Backfat between 3rd and 4th last ribs;Name=Subacid smell;Name=Half carcass weight;Name=Fat androstenone level (100 days);Name=Subcutaneous fat thickness;Name=Feed conversion ratio (EBV);Name=Average daily gain (on test);Name=Average Daily Gain (EBV);Name=Body weight (46 days);Name=Small intestine length;Name=average daily gain (birth-70 kg);Name=Body weight;…
4	112975275	113475275	P-value:0.00290389025193827(FST);	List:FAM46C;MAN1A2;U6;5S_rRNA;	List:Name=Total shear work;Name=Oleic acid percentage;Name=Margaric acid percentage;Name=Meat color-a;Name=Hematin pigmentation;Name=subjective pork odor;Name=Japanese color scale;Name=Average daily gain (on test);Name=Average Daily Gain (EBV);Name=Body weight (46 days);Name=Small intestine length;Name=average daily gain (birth-70 kg);Name=average daily gain (5-7 weeks);
5	2394873	2933343	P-value:0.00163938966149879(LRH);	List:SULT4A1;EFCAB6;MPPED1;5S_rRNA;	List:Name=Time spent lying;Name=Activity during lying;Name=Platelet count;
5	7856162	8622949	P-value:0.00173906231595389(LRH);	List:NCF4;PVALB;IFT27;MFNG;CARD10;GGA1;ELFN2;CYTH4;RAC2;C1QTNF6;TMPRSS6;KCTD17;MPST;TST;TEX33;CSF2RB;CSF2RB;	List:Name=Time spent lying;Name=Activity during lying;Name=Time spent feeding;Name=Ear size;Name=Platelet count;Name=Change in interferon-gamma level;Name=Meat color-b;Name=Myofibril fragmentation index;Name=Rigor mortis;Name=Ulna length;
5	23000001	23500000	P-value:0.00340614939826319(TajimaD);	List:ANKRD52;ESYT1;SLC39A5;NABP2;MYL6;CS;CS;PAN2;MYL6;STAT2;APOF;APON;TIMELESS;MIP;RBMS2;U6;	List:Name=Ear size;Name=Meat color-b;Name=Rigor mortis;Name=uterine horn length;
5	63325027	64000000	P-value:0.00764343489802188(LRH);0.0054696361347735(TajimaD);	List:ETV6;LRP6;BCL2L14;TAS2R9;Metazoa_SRP;	List:Name=Backfat between 6th and 7th ribs;Name=subjective abnormal odor;Name=Inside ham weight;Name=Carcass temperature (24 hr post-mortem) ;Name=Empty body protein linear;
5	67179421	67835362	P-value:0.000956224167322883(FST);0.00949429326689732(LRH);	List:NTF3;ANO2;KV1.5;KCNA1;	List:Name=Backfat between 6th and 7th ribs;Name=subjective abnormal odor;Name=Inside ham weight;Name=Carcass temperature (24 hr post-mortem) ;Name=Empty body protein linear;Name=Total saturated fatty acids;Name=Unsaturated fatty acid content;
5	83124203	83624203	P-value:0.00174394805206957(FST);	List:CHST11;	List:Name=Time spent drinking;Name=Interleukin-2 level;Name=Phagocytic activity;Name=Sarcocystis miescheriana IgG levels;Name=subjective abnormal odor;Name=Empty body protein content;
5	102000001	102576523	P-value:0.0050463594890664(XPEHH);0.00330479907496446(TajimaD);	List:SLC6A15;	List:
6	30178217	30975143	P-value:0.000776693089083902(LRH);	List:SALL1;CYLD;ZNF423;	List:Name=Thoracic vertebra number;Name=Salmonella count in spleen;Name=Skin weight;Name=Skin percentage;Name=45 min-3 hr pH decline;Name=Outside ham weight;Name=Creatine-phospho-kinase test;Name=Smell intensity;
6	33064342	33957350	P-value:0.00676637956611148(FST);0.0040099604023478(LRH);	List:C16orf87;RPLP2;U6;U6;7SK;	List:Name=Thoracic vertebra number;Name=Salmonella count in spleen;Name=45 min-3 hr pH decline;Name=Outside ham weight;Name=Creatine-phospho-kinase test;Name=Smell intensity;Name=subjective pork flavor in lean;
6	87968836	89000000	P-value:0.000214260321347304(FST);0.0040236342753836(TajimaD);	List:NDUFS5;MACF1;PABPC4;HEYL;NT5C1A;HPCAL4;PPIE;PPIE;TRIT1;MYCL;MFSD2A;SNORA55;U6;U6;	List:Name=Thoracic vertebra number;Name=Salmonella count in spleen;Name=Calcium level;Name=Cholesterol level in meat;Name=Flavor score;Name=Creatine-phospho-kinase test;Name=Smell intensity;Name=Stiffness;Name=subjective boar flavor in lean;Name=Loin eye area (10 weeks of age);Name=Loin eye area (19 weeks of age);Name=Empty body lipid content;Name=Rib weight;Name=Backfat at last rib (10 weeks);Na…
6	89640457	90140457	P-value:0.00141302996620518(FST);	List:MC5R;LDLRAD4;CEP192;PTPN2;	List:Name=Thoracic vertebra number;Name=Salmonella count in spleen;Name=Calcium level;Name=Cholesterol level in meat;Name=Flavor score;Name=Creatine-phospho-kinase test;Name=Smell intensity;Name=Stiffness;Name=subjective boar flavor in lean;Name=Loin eye area (10 weeks of age);Name=Loin eye area (19 weeks of age);Name=Empty body lipid content;Name=Rib weight;Name=Backfat at last rib (10 weeks);Na…
6	99766231	100500000	P-value:0.00383957386052258(XPEHH);0.0100823798279181(TajimaD);	List:GATA6;	List:Name=Thoracic vertebra number;Name=Salmonella count in spleen;Name=Calcium level;Name=Cholesterol level in meat;Name=Flavor score;Name=Creatine-phospho-kinase test;Name=Smell intensity;Name=Stiffness;Name=subjective boar flavor in lean;Name=Loin eye area (10 weeks of age);Name=Loin eye area (19 weeks of age);Name=Empty body lipid content;Name=Backfat at last rib (10 weeks);Name=subjective po…
6	100500001	101455770	P-value:0.00121191072904581(LRH);0.00376415544565361(TajimaD);	List:CABLES1;RIOK3;NPC1;ANKRD29;LAMA3;LAMA3;	List:Name=Thoracic vertebra number;Name=Salmonella count in spleen;Name=Calcium level;Name=Cholesterol level in meat;Name=Flavor score;Name=Creatine-phospho-kinase test;Name=Smell intensity;Name=Stiffness;Name=subjective boar flavor in lean;Name=Loin eye area (10 weeks of age);Name=Loin eye area (19 weeks of age);Name=Empty body lipid content;Name=Backfat at last rib (10 weeks);Name=subjective po…
6	101458454	102000000	P-value:0.00526406786724498(FST);0.002731359107467(TajimaD);	List:TTC39C;CABYR;OSBPL1A;U6;U6;	List:Name=Thoracic vertebra number;Name=Salmonella count in spleen;Name=Calcium level;Name=Cholesterol level in meat;Name=Flavor score;Name=Creatine-phospho-kinase test;Name=Smell intensity;Name=Stiffness;Name=subjective boar flavor in lean;Name=Loin eye area (10 weeks of age);Name=Loin eye area (19 weeks of age);Name=Empty body lipid content;Name=Backfat at last rib (10 weeks);Name=subjective po…
6	103412102	104000000	P-value:0.00759609056918964(XPEHH);0.00345021275535152(TajimaD);	List:SS18;PSMA8;TAF4B;	List:Name=Thoracic vertebra number;Name=Salmonella count in spleen;Name=Calcium level;Name=Cholesterol level in meat;Name=Flavor score;Name=Creatine-phospho-kinase test;Name=Smell intensity;Name=Stiffness;Name=subjective boar flavor in lean;Name=Loin eye area (10 weeks of age);Name=Loin eye area (19 weeks of age);Name=Empty body lipid content;Name=Backfat at last rib (10 weeks);Name=subjective po…
6	150850865	151869772	P-value:0.00025496425635696(LRH);	List:SPATA6;SLC5A9;FOXE3;CMPK1;TAL1;	List:Name=backfat (average) thickness - by Fat-O-Meater;Name=Semen pH;
6	156809815	157984339	P-value:0.000111288974773194(LRH);	List:SLFNL1;CTPS1;KCNQ4;NFYC;SMAP1L;ZFP69B;U6;ssc-mir-30c-1;ssc-mir-30e;	List:
7	16436700	17030766	P-value:0.000939564461039599(LRH);	List:MBOAT1;E2F3;CDKAL1;	List:Name=Cannon bone circumference;Name=Time spent rooting;Name=Time spent socializing;Name=Hemoglobin;Name=Carcass width (minimum);Name=Intestinal fat percentage;Name=NADPH-generating enzyme activity;Name=Smell intensity - fat;Name=average daily gain (birth-30 kg);
7	38400663	39454060	P-value:0.00712863756957149(FST);0.00917857971102353(TajimaD);	List:BTBD9;GLO1;DNAH8;	List:Name=Red blood cell count;Name=Bicarbonate level;Name=Carbon dioxide level;Name=Smell intensity - fat;Name=Fat androstenone level (160 days);Name=Fat androstenone level;Name=Average glycolytic potential;Name=Backfat at last rib (26 weeks);Name=average daily gain (birth-30 kg);Name=Right teat number;Name=Epididymis weight;
7	42500001	43000000	P-value:0.000666341964539684(TajimaD);	List:C6orf132;TAF8;GUCA1A;GUCA1B;MRPS10;TRERF1;	List:Name=Red blood cell count;Name=Bicarbonate level;Name=Carbon dioxide level;Name=Smell intensity - fat;Name=Fat androstenone level (160 days);Name=Fat androstenone level;Name=Backfat at last rib (26 weeks);Name=average daily gain (birth-30 kg);
7	45255929	46374935	P-value:0.00124656752283281(LRH);	List:CDC5L;RUNX2;	List:Name=Red blood cell count;Name=Bicarbonate level;Name=Carbon dioxide level;Name=Cross-sectional area of type IIb muscle fibers;Name=average daily gain (birth-30 kg);
7	59423404	60145049	P-value:0.00190948991216522(LRH);	List:ACAN;HAPLN3;MFGE8;ABHD2;RLBP1;FANCI;POLG;RHCG;ssc-mir-9-3;	List:Name=Red blood cell count;Name=Bicarbonate level;Name=Carbon dioxide level;Name=Number of ribs;Name=average daily gain (birth-30 kg);
7	66500001	67000000	P-value:0.00277290664838412(TajimaD);	List:CLEC14A;SSTR1;	List:Name=Red blood cell count;Name=Bicarbonate level;Name=Carbon dioxide level;Name=Number of ribs;Name=Belly percentage;Name=average daily gain (birth-30 kg);
7	67500001	68187733	P-value:0.00383368206089651(FST);0.00290147950817644(TajimaD);	List:SLC25A21;	List:Name=Red blood cell count;Name=Bicarbonate level;Name=Carbon dioxide level;Name=Number of ribs;Name=Belly percentage;Name=average daily gain (birth-30 kg);
7	70800477	71337259	P-value:0.000826582673862375(LRH);	List:NPAS3;NPAS3;NPAS3;	List:Name=Red blood cell count;Name=Bicarbonate level;Name=Carbon dioxide level;Name=Number of ribs;Name=Belly percentage;Name=average daily gain (birth-30 kg);
7	98529058	99139794	P-value:3.62787902443706e-05(LRH);	List:EXD2;ZFP36L1;ACTN1;7SK;	List:Name=Red blood cell count;Name=Bicarbonate level;Name=Carbon dioxide level;Name=Number of ribs;Name=Belly percentage;Name=average daily gain (birth-30 kg);
7	103495170	103995170	P-value:0.000622078805512793(FST);	List:SYNDIG1L;NPC2;ISCA2;LTBP2;AREL1;FCF1;PROX2;DLST;RPS6KL1;PGF;	List:Name=Number of ribs;Name=Belly percentage;Name=Lean meat weight;Name=average daily gain (birth-30 kg);
7	113433859	114364974	P-value:0.000394509988158931(LRH);	List:FLRT2;7SK;	List:Name=Cortisol level;Name=Belly percentage;Name=Lean meat weight;Name=Longissimus muscle length;Name=Number of white fibers;Name=R-value;Name=Average lactate;Name=R-value / diameter of white fibers;Name=Lactate / diameter of white fibers;Name=Diameter of type I muscle fibers;Name=average daily gain (birth-30 kg);
7	119080129	119629618	P-value:0.0018921173566272(LRH);	List:C14orf159;GPR68;CCDC88C;	List:Name=Cortisol level;Name=Belly percentage;Name=Diameter of type I muscle fibers;Name=Sarcomere length;Name=average daily gain (birth-30 kg);
7	127314283	127854799	P-value:0.00112217398464143(LRH);	List:BCL11B;U6;	List:Name=Cortisol level;Name=Cortisol level variations;Name=Body weight linear;
7	132107366	132607366	P-value:2.13980202371511e-05(FST);	List:DLK1;DLK1;SNORD113;SNORD112;SNORD113;SNORD113;SNORD113;SNORD113;SNORD113;SNORD112;SNORD113;SNORD113;	List:
8	18315100	18939159	P-value:8.10804255226838e-05(LRH);	List:DHX15;	List:Name=Time spent walking;Name=Granulocyte percentage;Name=Bilirubin level;Name=Biceps brachii weight;Name=body weight (22 weeks);
8	19892178	20421400	P-value:0.000518537638530381(LRH);	List:U6;U3;	List:Name=Time spent walking;Name=Loin muscle width;Name=Ratio of polyunsaturated fatty acids to saturated fatty acids;Name=Spleen weight;
8	51000001	51500000	P-value:0.00347864603591682(TajimaD);	List:	List:Name=Glucose level;Name=N1c-positive leukocyte number;Name=IgM-positive leukocyte number;Name=Uterine capacity;
8	143120460	143870460	P-value:0.00696652144403886(FST);0.00944133159971627(LRH);	List:WDFY3;CDS1;NKX6-1;	List:Name=Monocyte number;Name=CO2 partial pressure;Name=Basophil number;Name=Cooking yield;Name=Weight of ovary;
9	10221440	11129838	P-value:0.00154843345869815(LRH);	List:RPS3;RPS3;KLHL35;GDPD5;SERPINH1;MAP6;MOGAT2;SPCS2;NEU3;OR2AT4;SLCO2B1;ARRB1;U6;ssc-mir-326;U6;SNORD15;SNORD15;U6;	List:Name=Leptin level;Name=Total body fat tissue (22 weeks of age);Name=Myristic acid percentage;Name=Linolenic acid percentage;Name=Belly fat area;Name=body weight (19 weeks);Name=Days to 105 kg;Name=Days to 30 kg;
9	14197589	14850832	P-value:0.00827005801627689(FST);0.00109134601721883(LRH);	List:NARS2;	List:Name=Leptin level;Name=Myristic acid percentage;Name=Linolenic acid percentage;Name=Belly fat area;Name=mummified pigs;
9	18490161	19015671	P-value:0.00123159781954851(LRH);	List:FAM181B;DDIAS;PRCP;U2;	List:Name=Leptin level;Name=Myristic acid percentage;Name=Linolenic acid percentage;Name=Belly fat area;Name=Ratio of lifetime nonproductive days to herd life;
9	104500001	105000000	P-value:0.00337227854512298(TajimaD);	List:U6;	List:Name=Immunoglobulin G level;Name=pH 40 minutes post mortem (ham);Name=Neck weight;
9	109000001	109500000	P-value:0.00115183058808884(TajimaD);	List:	List:Name=Immunoglobulin G level;Name=pH 40 minutes post mortem (ham);Name=Neck weight;
9	109500001	110000000	P-value:0.00115183058808884(TajimaD);	List:SEMA3C;CH242-168I5.2;	List:Name=Immunoglobulin G level;Name=pH 40 minutes post mortem (ham);Name=Neck weight;
9	141500001	143000000	P-value:0.00970098862577551(XPEHH);0.00557973452986649(FST);0.00184235360560777(TajimaD);	List:CENPF;PTPN14;SMYD2;PROX1;U6;	List:Name=Salmonella shedding status;
9	143000001	143591225	P-value:0.00577900935675313(XPEHH);0.0113631251439785(TajimaD);	List:RPS6KC1;ANGEL2;VASH2;FLVCR1;SPATA45;TATDN3;NSL1;	List:
10	2003687	2688345	P-value:0.00171386505475268(LRH);	List:B3GALT2;RGS2;	List:Name=Number of capillaries per muscle fiber;Name=Number of capillaries per type IIa fiber;
10	6765396	7400339	P-value:0.00147269598705635(LRH);	List:5S_rRNA;U6;	List:Name=Umbilical hernia;Name=Number of capillaries per muscle fiber;Name=Number of capillaries per type IIa fiber;
10	8984594	9514662	P-value:0.00178584949331118(LRH);	List:U6atac;	List:Name=Umbilical hernia;Name=Number of capillaries per muscle fiber;Name=Number of capillaries per type IIa fiber;Name=indole, laboratory;
10	9638697	10669485	P-value:0.000690243790724021(LRH);	List:GPATCH2;SPATA17;RRP15;TGFB2;7SK;	List:Name=Umbilical hernia;Name=Number of capillaries per muscle fiber;Name=Number of capillaries per type IIa fiber;Name=indole, laboratory;
10	35529569	36029569	P-value:0.000430570160917521(FST);	List:FRMD3;	List:Name=Average instron (star probe) force;Name=Litter weight, total;
10	36057791	36557791	P-value:0.000504060629184955(FST);	List:RPP25L;CNTFR;ENHO;RASEF;CCL21;CCL21;CCL19;CCL27;IL11RA;GALT;SIGMAR1;ARID3C;DCTN3;U6;	List:Name=Average instron (star probe) force;Name=Litter weight, total;
10	37326100	37826100	P-value:0.00215434879979748(FST);	List:AQP7;CHMP5;BAG1;SPINK4;B4GALT1;SMU1;DNAJA1;DNAJA1;DNAJA1;APTX;	List:Name=Average instron (star probe) force;Name=Litter weight, total;
10	57000001	57500000	P-value:0.0023533844593695(TajimaD);	List:C10orf67;PTF1A;SNORA70;U6;	List:Name=Musculus semitendinosus (ST) weight;
10	57500001	58000000	P-value:0.00278242413878863(TajimaD);	List:MSRB2;ARMC3;PIP4K2A;U6;	List:Name=Musculus semitendinosus (ST) weight;
10	63000001	63500000	P-value:0.0032773080737302(TajimaD);	List:CUL2;CREB;	List:Name=Aspartate amino transferase activity;Name=Musculus semitendinosus (ST) weight;Name=Musculus semimembranosus et adductor (SMA) weight;Name=Plasma FSH concentration;
10	67882088	69724974	P-value:0.000187861688493718(LRH);	List:GATA3;TAF3;U6;	List:Name=Aspartate amino transferase activity;
10	71295917	71909602	P-value:0.000595166388287272(LRH);	List:GDI2;FAM208B;ASB13;NET1;AKR;AKR;AKR;AKR1C3;U6;	List:Name=Aspartate amino transferase activity;Name=Feed intake per feeding;
11	2436928	3055509	P-value:0.000758997219023394(LRH);	List:SHISA2;	List:
11	6539912	7337324	P-value:0.00186356797942278(LRH);	List:KATNAL1;HMGB1;USPL1;ALOX5AP;	List:
11	11594697	12130203	P-value:0.000292496541094422(LRH);	List:NBEA;U4;	List:Name=Time in feeder per day;
11	26127224	27471215	P-value:0.0012775069602512(LRH);	List:RGCC;NAA16;ELF1;SUGT1;KBTBD6;MTRF1;LECT1;PCDH8;OLFM4;U6;7SK;	List:
11	29500001	30000000	P-value:0.00194524884509613(TajimaD);	List:U6;	List:
11	47000001	47500000	P-value:0.00242534521117783(TajimaD);	List:	List:Name=Interferon-gamma to interleukin-10 ratio;Name=Eosinophil number;Name=Backfat at last rib (19 weeks);Name=Percentage angular fibers;
11	73332367	75314633	P-value:0.000216030012408996(FST);0.00153679086530711(LRH);	List:MBNL2;CISD1;CISD1;IPO5;STK24;SLC15A1;DOCK9;U6;7SK;U6;	List:Name=Eosinophil number;Name=Backfat at tenth rib (19 weeks);
11	82230491	83373117	P-value:0.00705251749378677(XPEHH);0.00218207690778249(LRH);	List:LIG4;ABHD13;TNFSF13B;U6;	List:
12	6592248	7345045	P-value:0.00198941002027742(LRH);	List:CH242-307O4.3;CD300C;CD300C;CD300LB;BTBD17;KIF19;DNAI2;TTYH2;RPL38;RPL38;	List:Name=Feed conversion ratio (55-80 kg);
12	19047546	19668067	P-value:0.000839639220777011(XPEHH);	List:SLC4A1;GRN;FAM171A2;ITGA2B;RUNDC3A;SLC25A39;UBTF;TMUB2;C17orf53;G6PC3;HDAC5;LSM12;NAGS;TMEM101;PYY;PPY;MPP2;CD300LG;MPP3;C17orf105;DUSP3;SOST;MEOX1;	List:Name=Phosphate level;Name=backfat between the last 3rd and 4th lumbar;Name=Left teat number;
12	42269676	43500000	P-value:0.00584293422569204(LRH);0.0082084444380204(TajimaD);	List:CCL11;CCL8;CCL1;CCL2;	List:Name=Phosphate level;Name=Mycoplasmal pneumonia susceptibility;Name=Total muscle fiber number;Name=subjective abnormal flavor in fat;Name=Left teat number;
12	59980338	60516132	P-value:0.001642299503128(LRH);	List:ELAC2;ARHGAP44;	List:
12	61495603	62493389	P-value:0.0100007297748348(FST);0.000132979951345868(LRH);	List:LRRC75A;TRPV2;UBB;CENPV;PIGL;NCOR1;TTC19;TEKT3;ZNF624;ZNF287;SNORD49;U6atac;SNORD65;	List:
13	5131406	6016147	P-value:0.00100381639531832(LRH);	List:U6;	List:Name=Sarcocystis miescheriana IgM levels;
13	16170681	16975287	P-value:0.0012840770842274(LRH);	List:AZI2;	List:Name=Sarcocystis miescheriana IgM levels;Name=Juiciness score;
13	41500001	42056831	P-value:0.00198881692706265(FST);0.0107174448656278(TajimaD);	List:	List:Name=CD4-negative, CD8-positive leukocyte percentage;Name=CD4-negative, CD8-negative leukocyte percentage;Name=CD8-positive leukocyte percentage;Name=androstenone, sensory panel;
13	78935288	79435288	P-value:0.00207553674122574(FST);	List:HMCES;HMCES;COPG1;H1FX;IQSEC1;ACAD9;KIAA1257;RPN1;	List:Name=androstenone, sensory panel;Name=Scapula length;
13	173000001	173500000	P-value:0.00109021862071692(TajimaD);	List:	List:Name=pH 40 minutes post mortem (loin);Name=Temperature 40 minutes post mortem (loin);
13	173500001	174000000	P-value:0.00103055702642152(TajimaD);	List:	List:Name=pH 40 minutes post mortem (loin);Name=Temperature 40 minutes post mortem (loin);
13	209155239	209655239	P-value:0.00236232635716094(FST);	List:	List:Name=Body weight (5 weeks);
13	212414960	213500000	P-value:0.000535097117732475(LRH);0.00377121546835702(TajimaD);	List:PSMG1;WRB;LCA5L;SH3BGR;IGSF5;SNORA70;	List:Name=Pseudorabies virus antibody titer;Name=Body weight (5 weeks);
14	17240770	17864944	P-value:0.00147901953017571(LRH);	List:HAND2;	List:Name=skatole, sensory panel;Name=subjective boar flavor in fat;Name=Relative area of type IIb fibers;
14	28012462	28545815	P-value:0.00237599179893655(LRH);	List:	List:Name=Homolonolenic acid percentage;Name=skatole, sensory panel;Name=subjective boar flavor in fat;
14	38966307	40000000	P-value:0.00159445234291278(XPEHH);0.00785651833288174(TajimaD);	List:	List:Name=skatole, sensory panel;Name=subjective boar flavor in fat;
14	40000001	41000000	P-value:0.00798994057618807(XPEHH);0.00270307876133154(TajimaD);	List:TBX3;TBX5;RBM19;PLBD2;SDS;SDSL;LHX5;U6;	List:Name=skatole, sensory panel;Name=subjective boar flavor in fat;
14	82500001	83000000	P-value:0.00304633106865747(TajimaD);	List:MYOZ1;SYNPO2L;SEC24C;FUT11;CHCHD1;ZSWIM8;CAMK2G;PLAU;VCL;AP3M1;ADK;	List:Name=Shoulder weight, Boston;
14	83000001	83500000	P-value:0.00162799670686536(TajimaD);	List:ADK;	List:Name=Shoulder weight, Boston;
14	125841184	126427334	P-value:0.00198073343321281(LRH);	List:SORCS3;	List:Name=Granular leukocyte to lymphocyte ratio;Name=Residual feed intake;
14	141218726	142305221	P-value:0.00096117196483092(LRH);	List:MCMBP;PPAPDC1A;U6;	List:Name=Light butt ham weight;Name=Meat color density;Name=Vaccenic acid percentage;
14	144364484	145295021	P-value:0.000236149969263133(LRH);	List:GPR26;CPXM2;CHST15;NKX1-2;	List:Name=Vaccenic acid percentage;
14	148415115	150107377	P-value:0.000149720577906631(LRH);	List:FOXI2;NPS;PTPRE;MKI67;MKI67;5S_rRNA;5S_rRNA;5S_rRNA;	List:Name=Vaccenic acid percentage;
14	150926684	151762437	P-value:0.0017909442426236(LRH);	List:EBF3;GLRX3;U6;	List:Name=Vaccenic acid percentage;
15	54658150	55241163	P-value:0.0029583850294792(XPEHH);0.00465859581634187(LRH);	List:ADAM-9;TM2D2;HTRA4;PLEKHA2;TACC1;FGFR1IIIC;	List:Name=Diameter of giant fibers;
15	55262655	55762655	P-value:0.000346660498520723(FST);	List:EIF4EBP1;LSM1;BRF2;GPR124;PROSC;FGFR1IIIC;LETM2;WHSC1L1;PPAPDC1B;DDHD2;ADRB3;STAR;ASH2L;	List:Name=Diameter of giant fibers;
15	72058705	72558705	P-value:0.00252157470556591(FST);	List:UPP2;	List:Name=Diameter of giant fibers;
15	110929766	111841007	P-value:0.00459884101919372(XPEHH);0.00113768783094337(FST);	List:STK17B;HECW2;GTF3C3;C2orf66;	List:Name=Diameter of giant fibers;Name=Average glycogen;
15	132171976	132671976	P-value:0.000277874350633422(FST);	List:	List:Name=Diameter of giant fibers;Name=Average glycogen;Name=Connective tissue amount;Name=1h-48h pH decline;
15	135125798	135833555	P-value:0.00214722020208435(LRH);	List:SNORA31;U6;	List:Name=Anal atresia;Name=Diameter of giant fibers;Name=Average glycogen;Name=Connective tissue amount;Name=1h-48h pH decline;
15	142004615	143483521	P-value:0.000471131360927801(XPEHH);0.00758888238319122(LRH);	List:SLC19A3;CCL20;DAW1;SPHKAP;RHBDD1;IRS1;COL4A4;COL4A3;TM4SF20;AGFG1;U6;U6;	List:
15	144472658	145044450	P-value:0.00088596472359681(LRH);	List:DNER;FBXO36;SLC16A14;SP110;SP110;SP140;U6;	List:Name=Front leg weight;
16	49500001	50012115	P-value:0.00326114970760305(FST);0.00930972572015462(TajimaD);	List:	List:Name=Total body fat tissue linear;Name=Backfat at last rib (22 weeks);Name=Lung weight;
16	68917122	69753193	P-value:0.0017740229095633(LRH);	List:TTC1;ADRA1B;	List:Name=Gait score (overall);Name=Total body fat tissue linear;Name=Backfat at last rib (22 weeks);
16	76952366	77504412	P-value:0.00225152400042727(LRH);	List:GLRA1;G3BP1;	List:Name=Ratio of ham fat weight to half carcass weight;
16	78615358	79420426	P-value:0.000423383346524919(LRH);	List:SEMA5A;SNORD123;U6;	List:Name=Ratio of ham fat weight to half carcass weight;Name=Average feeding rate;
17	9150936	9737125	P-value:0.00116969246414911(LRH);	List:FAT1;HGSNAT;INTS10;	List:
17	15500001	16000000	P-value:0.00121071899275713(TajimaD);	List:GPCPD1;CHGB;TRMT6;MCM8;CRLS1;U6;	List:Name=Spinal curvature;
17	23768214	24268214	P-value:0.00180353502652453(FST);	List:	List:Name=Average daily gain (35-80 kg);
17	50203469	50718152	P-value:0.00163947011793719(LRH);	List:PTPRT;	List:
17	59597127	60097127	P-value:0.000309456639849714(FST);	List:CH242-209L2.2;CH242-209L2.1;CH242-511J12.1;CH242-300K12.1;ZFP64;7SK;SNORA11;	List:Name=CD4-positive, CD8-positive leukocyte percentage;
17	64556147	65175361	P-value:0.000460481343136365(LRH);	List:CH242-266P8.1;CH242-37G9.1;BMP7;SPO11;RAE1;RNPC1;CTCFL;PCK1;ZBP1;TMEPAI;U6;	List:Name=CD4-positive, CD8-positive leukocyte percentage;
18	47132437	47839368	P-value:0.00209031491149414(LRH);	List:PLEKHA8;FKBP14;SCRN1;WIPF3;PRR15;CHN2;	List:Name=Cervical vertebra length;Name=Change in tetanus antibody titer;
18	49996559	51745397	P-value:0.00385074655431716(XPEHH);0.00471012304510365(LRH);	List:HOXA11;HOXA10;HOXA7;HOXA6;HOXA5;HOXA4;HOXA3;HOXA2;HOXA1;SNX10;CBX3;NFE2L3;ssc-mir-148a;ssc-mir-196b-2;	List:
18	53920808	54892049	P-value:0.00133090163607386(FST);0.00795788856189206(LRH);0.00719933131418959(TajimaD);	List:IGFBP3;IGFBP1;	List:
18	56578766	57542109	P-value:0.0010219903557469(XPEHH);	List:MRPL32;MRPL32;PSMA2;C7orf25;	List:
